# Supplementary material for: Systematic analyses of the MIR172 family members of Arabidopsis define their distinct roles in regulation of APETALA2 during floral transition
Source: PLoS Biol. 2021 Feb 2;19(2):e3001043. doi: 10.1371/journal.pbio.3001043 (PMC7853530; doi:10.1371/journal.pbio.3001043)
Supplement: S1 Table — (XLSX) [file pbio.3001043.s014.xlsx]

## Sheet: Exp 1.1
TLN	Summary
	genotype	count	mean	sd	median	IQR
	CTRL	65	14.63	1.21	15	1
	MIR172A	55	11.33	1.76	11	2
	mir172a-2	48	13.9	1.31	14	2
	mir172a-3	64	14.09	1.12	14	2
	MIR172B	67	10.1	1.87	10	2.5
	mir172b-1	53	14.17	1.27	14	2
	mir172b-3	64	14.16	1.29	14	2
	MIR172D	82	10.83	1.46	11	2
	mir172d-2	50	14.04	1.21	14	2
	mir172d-3	57	14.44	1.27	14	1
	MIR172E	51	11.31	1.61	11	2.5
	mir172e-1	48	14.83	1.26	15	2
	Results of Kruskal-Wallis test followed by Dunn's multiple comparison test.
	comparisons		P.adjusted
	CTRL - MIR172B		1e-27
	MIR172B - mir172e-1		2.32e-26
	CTRL - MIR172D		2.97e-26
	MIR172D - mir172e-1		1.17e-24
	MIR172B - mir172d-3		7.5e-24
	MIR172D - mir172d-3		4.22e-22
	MIR172B - mir172b-3		8.87e-21
	mir172a-3 - MIR172B		2.08e-20
	MIR172B - mir172b-1		1.62e-19
	mir172b-3 - MIR172D		4.24e-19
	mir172a-3 - MIR172D		1.03e-18
	mir172b-1 - MIR172D		7.96e-18
	CTRL - MIR172A		1.05e-17
	MIR172B - mir172d-2		1.6e-17
	CTRL - MIR172E		1.69e-17
	MIR172A - mir172e-1		2.9e-17
	MIR172E - mir172e-1		4.27e-17
	MIR172D - mir172d-2		7.57e-16
	mir172a-2 - MIR172B		1.82e-15
	MIR172A - mir172d-3		7.18e-15
	mir172d-3 - MIR172E		9.99e-15
	mir172a-2 - MIR172D		8.51e-14
	MIR172A - mir172b-3		2.45e-12
	mir172b-3 - MIR172E		3.06e-12
	MIR172A - mir172a-3		4.53e-12
	mir172a-3 - MIR172E		5.59e-12
	MIR172A - mir172b-1		7.92e-12
	mir172b-1 - MIR172E		9.16e-12
	MIR172A - mir172d-2		2.09e-10
	mir172d-2 - MIR172E		2.22e-10
	mir172a-2 - MIR172E		5.8e-09
	MIR172A - mir172a-2		5.85e-09
	mir172a-2 - mir172e-1		0.00890484
	CTRL - mir172a-2		0.0208468
	mir172d-2 - mir172e-1		0.0277193
	mir172a-3 - mir172e-1		0.0305742
	mir172b-3 - mir172e-1		0.0374522
	MIR172A - MIR172B		0.0389469
	MIR172B - MIR172E		0.0536914
	mir172b-1 - mir172e-1		0.0547159
	CTRL - mir172d-2		0.0557561
	CTRL - mir172a-3		0.061574
	mir172a-2 - mir172d-3		0.0700298
	CTRL - mir172b-3		0.0729729
	CTRL - mir172b-1		0.108963
	mir172d-2 - mir172d-3		0.155291
	MIR172A - MIR172D		0.157486
	mir172a-3 - mir172d-3		0.181865
	MIR172D - MIR172E		0.186524
	mir172d-3 - mir172e-1		0.197934
	mir172b-3 - mir172d-3		0.200044
	MIR172B - MIR172D		0.227901
	mir172b-1 - mir172d-3		0.244472
	mir172a-2 - mir172b-1		0.244587
	mir172a-2 - mir172b-3		0.267391
	mir172a-2 - mir172a-3		0.296896
	CTRL - mir172d-3		0.322059
	CTRL - mir172e-1		0.34866
	mir172a-2 - mir172d-2		0.359387
	mir172b-1 - mir172d-2		0.383957
	mir172b-3 - mir172d-2		0.423915
	mir172a-3 - mir172b-1		0.435646
	mir172a-3 - mir172d-2		0.449258
	mir172a-3 - mir172b-3		0.459479
	mir172b-1 - mir172b-3		0.461213
	MIR172A - MIR172E		0.46586
	Compact letter display in Flowering Time Table p<0.01
	genotype	group
	CTRL	ab
	MIR172A	c
	mir172a-2	a
	mir172a-3	ab
	MIR172B	c
	mir172b-1	ab
	mir172b-3	ab
	MIR172D	c
	mir172d-2	ab
	mir172d-3	ab
	MIR172E	c
	mir172e-1	b

## Sheet: Exp 2.1
RLN	Summary							CLN	Summary							TLN	Summary							DTB	Summary
	genotype	count	mean	sd	median	IQR			genotype	count	mean	sd	median	IQR			genotype	count	mean	sd	median	IQR			genotype	count	mean	sd	median	IQR
	Col0	18	14.7222	0.826442	14.5	1			Col0	18	3.16667	0.785905	3	1			Col	18	17.89	1.23	18	2			Col0	18	22.89	1.02	22	2
	mir172a2	18	16.5556	1.50381	16	2			mir172a2	18	4.83333	0.785905	5	1			mir172a2	18	21.39	1.46	21	2			mir172a2	18	24.33	1.37	25	2
	mir172b3	18	15.8889	1.60473	16	3.5			mir172b3	18	3.72222	0.669113	4	1			mir172b3	18	19.61	1.91	19.5	3.5			mir172b3	18	23.56	1.46	24	2
	mir172c1	18	15.5556	1.6881	16	2.25			mir172c1	18	3.38889	0.501631	3	1			mir172c1	18	18.94	1.55	19	1.75			mir172c1	18	23.89	1.6	24	3.5
	mir172d3	18	14.5556	1.50381	14	2			mir172d3	18	3.88889	0.582983	4	0			mir172d3	18	18.44	1.72	18	2			mir172d3	18	23.11	1.02	24	2
	mir172e1	18	13.4444	1.33823	14	2			mir172e1	18	2.88889	0.582983	3	0			mir172e1	18	16.33	1.57	17	2			mir172e1	18	22.11	1.02	23	2
	Adjusted p-value results of ﻿one-way ANOVA followed by Benjamini-Hochberg correction for multiple testing.								Adjusted p-value results of ﻿one-way ANOVA followed by Benjamini-Hochberg correction for multiple testing.								Adjusted p-value results of ﻿one-way ANOVA followed by Benjamini-Hochberg correction for multiple testing.								Adjusted p-value results of ﻿one-way ANOVA followed by Benjamini-Hochberg correction for multiple testing.
		Col0	mir172a2	mir172b3	mir172c1	mir172d3				Col0	mir172a2	mir172b3	mir172c1	mir172d3				Col0	mir172a2	mir172b3	mir172c1	mir172d3				Col0	mir172a2	mir172b3	mir172c1	mir172d3
	mir172a2	0.00355164	NA	NA	NA	NA			mir172a2	1.35411e-05	NA	NA	NA	NA			mir172a2	2.14e-06	NA	NA	NA	NA			mir172a2	0.0179376	NA	NA	NA	NA
	mir172b3	0.01108	0.288818	NA	NA	NA			mir172b3	0.0763265	0.00177582	NA	NA	NA			mir172b3	0.00597626	0.0166304	NA	NA	NA			mir172b3	0.165899	0.197036	NA	NA	NA
	mir172c1	0.10052	0.0518981	0.665276	NA	NA			mir172c1	0.38083	1.19203e-05	0.138249	NA	NA			mir172c1	0.0443947	0.000166972	0.390458	NA	NA			mir172c1	0.131686	0.391134	0.578555	NA	NA
	mir172d3	0.680722	0.00381104	0.0256954	0.142066	NA			mir172d3	0.00538739	0.00177582	0.38083	0.0363103	NA			mir172d3	0.325177	3.02e-05	0.0583355	0.390458	NA			mir172d3	0.578555	0.016363	0.391134	0.0647547	NA
	mir172e1	0.00402545	0.000111786	0.000129866	0.00381104	0.0340197			mir172e1	0.332112	3.5143e-06	0.00485086	0.00538739	0.00177582			mir172e1	0.00394948	2.06e-07	3.02e-05	0.000288414	0.00225469			mir172e1	0.165899	0.000141022	0.0176695	0.0011257	0.0179376
	Compact letter display in Flowering Time Table p<0.01								Compact letter display in Flowering Time Table p<0.01								Compact letter display in Flowering Time Table p<0.01								Compact letter display in Flowering Time Table p<0.01
	genotype	group							genotype	group							genotype	group							genotype	group
	mir172a2	b							mir172a2	d							mir172a2	d							mir172a2	a
	mir172b3	ab							mir172b3	bc							mir172b3	cd							mir172b3	ab
	mir172c1	ab							mir172c1	bc							mir172c1	bc							mir172c1	a
	mir172d3	ac							mir172d3	c							mir172d3	bc							mir172d3	ab
	mir172e1	c							mir172e1	a							mir172e1	a							mir172e1	b
	Col0	a							Col0	ab							Col	b							Col0	ab

## Sheet: Exp 2.2
TLN	Summary							DTB	Summary
	genotype	count	mean	sd	median	IQR			genotype	count	mean	sd	median	IQR
	Col0	14	13.4286	1.6968	13.5	3			Col0	14	21.7857	0.801784	22	1
	mir172c	15	13.4667	1.30201	14	2			mir172c	15	21.8	0.774597	22	1
	mir172e	15	12.7333	1.75119	13	2			mir172e	15	21.8	0.676123	22	1
	mir172ce	15	13.3333	1.44749	13	2.5			mir172ce	15	21.4	0.632456	21	1
	Kruskal-Wallis chi-squared = 1.845, df = 3, p-value = 0.6052								Kruskal-Wallis chi-squared = 3.8251, df = 3, p-value = 0.281

## Sheet: Exp 2.3
RLN	Summary							CLN	Summary							TLN	Summary							DTB	Summary
	genotype	count	mean	sd	median	IQR			genotype	count	mean	sd	median	IQR			genotype	count	mean	sd	median	IQR			genotype	count	mean	sd	median	IQR
	Col0	22	12.9091	1.23091	13	2			Col0	22	3.27273	0.455842	3	0.75			Col0	22	16.18	1.44	16.5	2			Col0	22	23.36	1.53	22	3
	mir172a	22	15.6364	1.36436	16	1.75			mir172a	22	4.81818	0.957992	5	1			mir172a	22	20.45	1.99	20	2			mir172a	22	24.64	1.89	25	1
	mir172ab	22	18.1818	2.19602	18	3			mir172ab	22	5.27273	0.882735	5	1			mir172ab	22	23.45	2.63	23.5	3			mir172ab	22	25.73	1.52	25	1
	mir172abc	20	20.2	2.74533	20	2			mir172abc	20	5.35	0.74516	5	1			mir172abc	20	25.55	3.3	25	2			mir172abc	20	26.45	2.19	25.5	2.5
	mir172abcd	22	25.0909	2.8269	25	3.75			mir172abcd	22	5.63636	1.36436	5	1.75			mir172abcd	22	30.73	3.09	31	5			mir172abcd	22	28.27	2.05	29	3
	mir172abcde	23	25.6087	1.8025	25	2			mir172abcde	23	6.17391	1.46636	6	2			mir172abcde	23	31.78	2.71	32	3.5			mir172abcde	23	29.61	1.75	29	1
	Results of Kruskal-Wallis test followed by Dunn's multiple comparison test.								Adjusted p-value results of ﻿one-way ANOVA followed by Benjamini-Hochberg correction for multiple testing.								Results of Kruskal-Wallis test followed by Dunn's multiple comparison test.								Results of Kruskal-Wallis test followed by Dunn's multiple comparison test.
	comparisons		P.adjusted							Col0	mir172a	mir172ab	mir172abc	mir172abcd			comparisons		P.adjusted						comparisons		P.adjusted
	Col0 - mir172a		0.0262056						mir172a	4.22392e-09	NA	NA	NA	NA			Col0 - mir172a		0.0133144						Col0 - mir172a		0.121079
	Col0 - mir172ab		8.75271e-05						mir172ab	1.09781e-12	0.145065	NA	NA	NA			Col0 - mir172ab		4.82e-05						Col0 - mir172ab		0.00288786
	mir172a - mir172ab		0.0352318						mir172abc	7.33809e-13	0.0873222	0.746177	NA	NA			mir172a - mir172ab		0.0435371						mir172a - mir172ab		0.059424
	Col0 - mir172abc		6.30398e-07						mir172abcd	1.49736e-14	0.0260824	0.41993	0.614132	NA			Col0 - mir172abc		4.64e-07						Col0 - mir172abc		0.000312313
	mir172a - mir172abc		0.00158226						mir172abcde	2.55465e-18	0.00015903	0.0260824	0.0620835	0.147683			mir172a - mir172abc		0.00307126						mir172a - mir172abc		0.0110549
	mir172ab - mir172abc		0.113886														mir172ab - mir172abc		0.137129						mir172ab - mir172abc		0.209045
	Col0 - mir172abcd		4.18106e-15														Col0 - mir172abcd		3.93e-15						Col0 - mir172abcd		1.69e-09
	mir172a - mir172abcd		4.20266e-09														mir172a - mir172abcd		2.01e-08						mir172a - mir172abcd		1.18e-06
	mir172ab - mir172abcd		4.30823e-05														mir172ab - mir172abcd		7.61e-05						mir172ab - mir172abcd		0.000868238
	mir172abc - mir172abcd		0.00393103														mir172abc - mir172abcd		0.00458643						mir172abc - mir172abcd		0.0105097
	Col0 - mir172abcde		2.48096e-16														Col0 - mir172abcde		6.79e-17						Col0 - mir172abcde		1.06e-12
	mir172a - mir172abcde		4.4725e-10														mir172a - mir172abcde		9.78e-10						mir172a - mir172abcde		2.23e-09
	mir172ab - mir172abcde		9.12519e-06														mir172ab - mir172abcde		1.02e-05						mir172ab - mir172abcde		1.35e-05
	mir172abc - mir172abcde		0.00153412														mir172abc - mir172abcde		0.00113552						mir172abc - mir172abcde		0.000475963
	mir172abcd - mir172abcde		0.369529														mir172abcd - mir172abcde		0.317185						mir172abcd - mir172abcde		0.147421
	Compact letter display in Flowering Time Table p<0.01								Compact letter display in Flowering Time Table p<0.01								Compact letter display in Flowering Time Table p<0.01								Compact letter display in Flowering Time Table p<0.01
	genotype	group							genotype	group							genotype	group							genotype	group
	Col	a							mir172a	b							Col	a							Col	a
	mir172a	ab							mir172ab	bc							mir172a	ab							mir172a	ab
	mir172ab	bc							mir172abc	bc							mir172ab	bc							mir172ab	b
	mir172abc	c							mir172abcd	bc							mir172abc	c							mir172abc	bc
	mir172abcd	d							mir172abcde	c							mir172abcd	d							mir172abcd	cd
	mir172abcde	d							Col0	a							mir172abcde	d							mir172abcde	d

## Sheet: Exp 2.4
RLN	Summary							CLN	Summary							TLN	Summary							DTB	Summary
	genotype	count	mean	sd	median	IQR			genotype	count	mean	sd	median	IQR			genotype	count	mean	sd	median	IQR			genotype	count	mean	sd	median	IQR
	Col0	18	15.3333	1.87867	15	2			Col0	18	3.05556	0.802366	3	1.75			Col0	18	18.39	2.25	18	2		1	Col0	18	23.67	1.24	24	1.5
	mir172abd	18	27.1111	1.71117	28	2			mir172abd	18	7.44444	0.615699	7.5	1			mir172abd	18	34.56	1.98	35	3		2	mir172abd	18	31.11	2.08	32	3
	mir172abde	18	28.8333	1.72354	28	2			mir172abcde	18	6.22222	0.732084	6	1			mir172abcde	18	35.06	1.92	34	2		3	mir172abcde	18	32.83	1.92	32	3
	MIM172	18	23.7222	2.05242	23.5	2			MIM172	18	5.38889	0.978528	5.5	1			MIM172	18	29.11	2	28	2.75		4	MIM172	18	38.11	1.45	38	1.5
	Adjusted p-value results of ﻿one-way ANOVA followed by Benjamini-Hochberg correction for multiple testing.								Adjusted p-value results of ﻿one-way ANOVA followed by Benjamini-Hochberg correction for multiple testing.								Results of Kruskal-Wallis test followed by Dunn's multiple comparison test.								Adjusted p-value results of ﻿one-way ANOVA followed by Benjamini-Hochberg correction for multiple testing.
		Col0	mir172abd	mir172abde						Col0	mir172abd	mir172abcde					comparisons		P.adjusted							Col0	mir172abd	mir172abcde
	mir172abd	4.12648e-14	NA	NA					mir172abd	2.39613e-11	NA	NA					Col0 - MIM172		0.00447117						mir172abd	1.62e-09	NA	NA
	mir172abde	1.20247e-12	0.0155584	NA					mir172abcde	1.56943e-08	2.07785e-05	NA					Col0 - mir172abcde		1.39e-10						mir172abcde	4.57e-12	0.023107	NA
	MIM172	3.10282e-09	0.000161671	1.97807e-07					MIM172	6.48885e-06	9.32406e-07	0.00688903					MIM172 - mir172abcde		9.38e-05						MIM172	1.63e-15	2.29e-09	1.86e-07
																	Col0 - mir172abd		5.4e-10
																	MIM172 - mir172abd		0.000243715
																	mir172abcde - mir172abd		0.3777
	Compact letter display in Flowering Time Table p<0.01								Compact letter display in Flowering Time Table p<0.01								Compact letter display in Flowering Time Table p<0.01								Compact letter display in Flowering Time Table p<0.01
	genotype	group							genotype	group							genotype	group							genotype	group
	mir172abd	b							mir172abd	a							Col	a							mir172abd	b
	mir172abde	b							mir172abcde	b							MIM172	b							mir172abcde	b
	MIM172	c							MIM172	c							mir172abcde	c							MIM172	c
	Col0	a							Col0	d							mir172abd	c							Col0	a

## Sheet: Exp 2.5
RLN	Summary							CLN	Summary							TLN	Summary							DTB	Summary
	genotype	count	mean	sd	median	IQR			genotype	count	mean	sd	median	IQR			genotype	count	mean	sd	median	IQR			genotype	count	mean	sd	median	IQR
	Col0	18	15.1667	0.618347	15	0.75			Col0	18	2.78	0.43	3	0			Col0	18	17.94	0.8	18	0			Col0	18	24.83	0.62	25	0.75
	ap2	18	13.6111	0.607685	14	1			ap2	18	2.28	0.46	2	0.75			ap2	18	15.89	0.83	16	0.75			ap2	18	21.56	1.25	21	2
	mir172abd	18	26.8889	1.02262	26	2			mir172abd	18	6.06	0.87	6	2			mir172abd	18	32.94	1.39	33	2			mir172abd	18	35.17	0.38	35	0
	ap2mir172abd	18	22.5556	0.921777	22	1.5			ap2mir172abd	18	1.17	0.38	1	0			ap2mir172abd	18	23.72	0.89	23	1.75			ap2.mir172abd	18	32.61	0.5	33	1
	Results of Kruskal-Wallis test followed by Dunn's multiple comparison test.								Results of Kruskal-Wallis test followed by Dunn's multiple comparison test.								Results of Kruskal-Wallis test followed by Dunn's multiple comparison test.								Results of Kruskal-Wallis test followed by Dunn's multiple comparison test.
	comparisons		P.adjusted						comparisons		P.adjusted						comparisons		P.adjusted						comparisons		P.adjusted
	ap2 - ap2mir172abd		3.0445e-07						ap2 - ap2mir172abd		0.00195555						ap2 - ap2mir172abd		3.95e-07						ap2 - ap2.mir172abd		1.87742e-07
	ap2 - Col0		0.00785873						ap2 - Col0		0.0757425						ap2 - Col0		0.00909744						ap2 - Col0		0.00458646
	ap2mir172abd - Col0		0.00511882						ap2mir172abd - Col0		1.20616e-05						ap2mir172abd - Col0		0.00504825						ap2.mir172abd - Col0		0.00550376
	ap2 - mir172abd		3.24381e-14						ap2 - mir172abd		2.46117e-06						ap2 - mir172abd		5.35e-14						ap2 - mir172abd		1.62777e-14
	ap2mir172abd - mir172abd		0.00545411						ap2mir172abd - mir172abd		3.0913e-14						ap2mir172abd - mir172abd		0.0056955						ap2.mir172abd - mir172abd		0.00687969
	Col0 - mir172abd		1.60952e-07						Col0 - mir172abd		0.000586747						Col0 - mir172abd		1.7e-07						Col0 - mir172abd		2.81613e-07
	Compact letter display in Flowering Time Table p<0.01								Compact letter display in Flowering Time Table p<0.01								Compact letter display in Flowering Time Table p<0.01								Compact letter display in Flowering Time Table p<0.01
	genotype	group							genotype	group							genotype	group							genotype	group
	ap2	a							ap2	a							ap2	a							ap2	b
	ap2mir172abd	b							ap2mir172abd	c							ap2mir172abd	b							ap2.mir172abd	d
	Col	c							Col	a							Col	c							Col	a
	mir172abd	d							mir172abd	b							mir172abd	d							mir172abd	c

## Sheet: Exp 3-1
RLN	Summary							CLN	Summary							TLN	Summary							DTB	Summary
	genotype	count	mean	sd	median	IQR			genotype	count	mean	sd	median	IQR			genotype	count	mean	sd	median	IQR			genotype	count	mean	sd	median	IQR
	Col0	12	60.67	6.69	61	2.75			Col0	12	8.33	0.98	8.5	1.25			Col0	12	69	7.16	70	5			Col0	12	65.58	5.18	67	4.5
	mir172a2	14	71.79	4.44	72.5	4.5			mir172a2	14	7.86	1.96	8	1.75			mir172a2	14	79.64	4.57	79.5	5.5			mir172a2	14	76.36	4.91	75	4.5
	mir172b3	16	63.06	4.78	63	5.75			mir172b3	15	8.67	1.11	9	1			mir172b3	16	71.19	5.34	70.5	6.25			mir172b3	16	64.75	3.57	64.5	3
	mir172c1	16	62.5	8.79	61	9.5			mir172c1	16	8.63	0.89	8.5	1			mir172c1	16	71.13	9.02	69	9.25			mir172c1	16	68.19	7.37	67.5	7.25
	mir172d3	14	79	9.69	80.5	8			mir172d3	13	20.69	5.09	23	4			mir172d3	14	98.21	12.68	102	14.25			mir172d3	14	83.86	9.19	81.5	8
	Adjusted p-value results of ﻿one-way ANOVA followed by Benjamini-Hochberg correction for multiple testing.								Results of Kruskal-Wallis test followed by Dunn's multiple comparison test.								Results of Kruskal-Wallis test followed by Dunn's multiple comparison test.								Results of Kruskal-Wallis test followed by Dunn's multiple comparison test.
		Col0	mir172a2	mir172b3	mir172c1				comparisons		P.adjusted						comparisons		P.adjusted						comparisons		P.adjusted
	mir172a2	0.000515578	NA	NA	NA				Col0 - mir172a2		0.396582						Col0 - mir172a2		0.0036065						Col0 - mir172a2		0.00094191
	mir172b3	0.483227	0.00249832	NA	NA				Col0 - mir172b3		0.365985						Col0 - mir172b3		0.460877						Col0 - mir172b3		0.279048
	mir172c1	0.563471	0.00153882	0.825755	NA				mir172a2 - mir172b3		0.282363						mir172a2 - mir172b3		0.00454386						mir172a2 - mir172b3		2.60904e-05
	mir172d3	1.30866e-07	0.0142748	2.42305e-07	1.53788e-07				Col0 - mir172c1		0.416626						Col0 - mir172c1		0.433687						Col0 - mir172c1		0.328128
									mir172a2 - mir172c1		0.333718						mir172a2 - mir172c1		0.00391316						mir172a2 - mir172c1		0.00166338
									mir172b3 - mir172c1		0.49814						mir172b3 - mir172c1		0.475418						mir172b3 - mir172c1		0.14253
									Col0 - mir172d3		0.000170716						Col0 - mir172d3		4.08e-06						Col0 - mir172d3		1.68324e-05
									mir172a2 - mir172d3		3.18971e-05						mir172a2 - mir172d3		0.043368						mir172a2 - mir172d3		0.152654
									mir172b3 - mir172d3		0.000328251						mir172b3 - mir172d3		6.01e-06						mir172b3 - mir172d3		1.51632e-07
									mir172c1 - mir172d3		0.000347801						mir172c1 - mir172d3		5e-06						mir172c1 - mir172d3		2.02376e-05
	Compact letter display in Flowering Time Table p<0.01								Compact letter display in Flowering Time Table p<0.01								Compact letter display in Flowering Time Table p<0.01								Compact letter display in Flowering Time Table p<0.01
	genotype	group							genotype	group							genotype	group							Group	Letter
	mir172a2	b							Col	a							Col	a							Col	a
	mir172b3	a							mir172a2	a							mir172a2	b							mir172a2	b
	mir172c1	a							mir172b3	a							mir172b3	a							mir172b3	a
	mir172d3	b							mir172c1	a							mir172c1	a							mir172c1	a
	Col0	a							mir172d3	b							mir172d3	b							mir172d3	b

## Sheet: Exp 3-2
RLN	Summary							DTB	Summary
	genotype	count	mean	sd	median	IQR			genotype	count	mean	sd	median	IQR
	Col0	18	52.22	4.17	53	6.25			Col0	18	58.94	4.98	59	8.25
	mir172a	15	61.53	4.47	63	6			mir172a	15	64.87	4.21	65	4
	mir172ab	19	76.95	8.59	76	6			mir172ab	19	71.47	5.32	70	7
	mir172abc	20	81.7	8.71	80	9.25			mir172abc	20	76.35	7.07	74	5.25
	mir172abcd	21	129.14	7.02	128	12			mir172abcd	18	150.28	21.37	146.5	21.25
	mir172abcde	26	131	9.21	132	12			mir172abcde	25	142.64	15.02	145	15
	Results of Kruskal-Wallis test followed by Dunn's multiple comparison test.								Results of Kruskal-Wallis test followed by Dunn's multiple comparison test.
	comparisons		P.adjusted						comparisons		P.adjusted
	Col0 - mir172a		0.122269						Col0 - mir172a		0.143789
	Col0 - mir172ab		0.000612094						Col0 - mir172ab		0.00197106
	mir172a - mir172ab		0.033963						mir172a - mir172ab		0.0558914
	Col0 - mir172abc		4.42e-05						Col0 - mir172abc		5.43551e-05
	mir172a - mir172abc		0.00595161						mir172a - mir172abc		0.00509345
	mir172ab - mir172abc		0.252077						mir172ab - mir172abc		0.164597
	Col0 - mir172abcd		2.2e-13						Col0 - mir172abcd		2.69154e-13
	mir172a - mir172abcd		9.46e-09						mir172a - mir172abcd		4.08087e-09
	mir172ab - mir172abcd		4.3e-05						mir172ab - mir172abcd		5.90003e-06
	mir172abc - mir172abcd		0.00045344						mir172abc - mir172abcd		0.000269032
	Col0 - mir172abcde		1.22e-15						Col0 - mir172abcde		6.83072e-14
	mir172a - mir172abcde		2.74e-10						mir172a - mir172abcde		2.60307e-09
	mir172ab - mir172abcde		3.36e-06						mir172ab - mir172abcde		5.71346e-06
	mir172abc - mir172abcde		5.39e-05						mir172abc - mir172abcde		0.00026691
	mir172abcd - mir172abcde		0.346202						mir172abcd - mir172abcde		0.374597
	Compact letter display in Flowering Time Table p<0.01								Compact letter display in Flowering Time Table p<0.01
	genotype	group							genotype	group
	Col	a							Col	a
	mir172a	ab							mir172a	ab
	mir172ab	bc							mir172ab	bc
	mir172abc	c							mir172abc	c
	mir172abcd	d							mir172abcd	d
	mir172abcde	d							mir172abcde	d

## Sheet: Exp 3-3
RLN	Summary							DTB	Summary
	genotype	count	mean	sd	median	IQR			genotype	count	mean	sd	median	IQR
	Col0	20	57.1	3.74	55	6			Col0	20	59.2	2.65	58	5
	mir172abd	20	162.55	6.44	161.5	10.5			mir172abd	20	141.7	8.64	142	11
	mir172abcde	20	165.1	8.06	165	12.5			mir172abcde	20	142.4	13.54	133	26
	MIM172	20	122.75	5.89	124	10.5			MIM172	18	128.61	7.1	126	9.5
	Adjusted p-value results of ﻿one-way ANOVA followed by Benjamini-Hochberg correction for multiple testing.								Results of Kruskal-Wallis test followed by Dunn's multiple comparison test.
		Col0	mir172abd	mir172abcde					comparisons		P.adjusted
	mir172abd	6.42e-24	NA	NA					Col0 - MIM172		0.000771205
	mir172abcde	4.24e-21	0.369234	NA					Col0 - mir172abcde		1.28e-09
	MIM172	1.05e-21	5.07e-15	4.68e-13					MIM172 - mir172abcde		0.00545574
									Col0 - mir172abd		1.26e-10
									MIM172 - mir172abd		0.00166866
									mir172abcde - mir172abd		0.321957
	Compact letter display in Flowering Time Table p<0.01								Compact letter display in Flowering Time Table p<0.01
	genotype	group							genotype	group
	mir172abd	b							Col	a
	mir172abcde	b							MIM172	b
	MIM172	c							mir172abcde	c
	Col0	a							mir172abd	c

## Sheet: Exp 3-4
RLN	Summary							DTB	Summary
	genotype	count	mean	sd	median	IQR			genotype	count	mean	sd	median	IQR
	Col0	20	57.1	3.74	55	6			Col0	20	59.2	2.64774	58	5
	ap2	20	39.85	3.65	39	7			ap2	20	53.6	1.93037	54	3.5
	mir172abd	20	159.45	6.05	158	10.75			mir172abd	20	140.2	9.98736	134	16
	ap2mir172abd	20	135.9	6.7	137	9.5			ap2mir172abd	20	118.7	6.59426	116	14
	Adjusted p-value results of ﻿one-way ANOVA followed by Benjamini-Hochberg correction for multiple testing.								Results of Kruskal-Wallis test followed by Dunn's multiple comparison test.
		Col0	ap2	mir172abd					comparisons		P.adjusted
	ap2	2.04e-11	NA	NA					ap2 - ap2mir172abd		4.84e-08
	mir172abd	1.38e-23	8.46e-24	NA					ap2 - Col0		0.00427468
	ap2mir172abd	2.91e-21	3.36e-23	2.77e-10					ap2mir172abd - Col0		0.00351696
									ap2 - mir172abd		1.64e-15
									ap2mir172abd - mir172abd		0.0049272
									Col0 - mir172abd		6.72e-08
	Compact letter display in Flowering Time Table p<0.01								Compact letter display in Flowering Time Table p<0.01
	genotype	group							genotype	group
	ap2	a							ap2	b
	mir172abd	b							ap2mir172abd	d
	ap2mir172abd	c							Col	a
	Col0	d							mir172abd	c

[truncated: 8 more sheets: Exp 4-1, Exp 4-2, Exp 4-3, Exp 4-4, Exp 5-1, Exp 5-2, Exp 6-1, Exp 6-2]
