# Supplementary material for: Systematic analyses of the MIR172 family members of Arabidopsis define their distinct roles in regulation of APETALA2 during floral transition
Source: PLoS Biol. 2021 Feb 2;19(2):e3001043. doi: 10.1371/journal.pbio.3001043 (PMC7853530; doi:10.1371/journal.pbio.3001043)
Supplement: S2 Table — (XLSX) [file pbio.3001043.s015.xlsx]

## Sheet: CRISPR
Number	Name	Sequence (5` to 3`)	Purpose	Reference
oDM-1	U6_pro_F	ATATACTAGTCTAGAGAATGATTAGGCATCGAACCT	Cloning	Hyun et al. (2015) Planta
oDM-2	PRG2sg_R	ATGCAGGAAGACAACTAGTCAA	Cloning	Hyun et al. (2015) Planta
oDM-3	miR172b-1sg_F	AATTTCCATGTGAATCTTAAGTTTTAGAGCTAGAAATAGCA	Cloning
oDM-4	miR172b-1sg_R	TTAAGATTCACATGGAAATTACAATCACTACTTCGACTCTAG	Cloning
oDM-5	miR172c-1sg_F	AACCAGCTACTGTTCGCTGTGTTTTAGAGCTAGAAATAGCA	Cloning
oDM-6	miR172c-1sg_R	ACAGCGAACAGTAGCTGGTTACAATCACTACTTCGACTCTAG	Cloning
oDM-7	miR172d-1sg_F	GAATCTTGATGATGCTGCAGGTTTTAGAGCTAGAAATAGCA	Cloning
oDM-8	miR172d-1sg_R	CTGCAGCATCATCAAGATTCACAATCACTACTTCGACTCTAG	Cloning
oDM-9	miR172e-1sg_F	ACATCTCTTGTGAATCTTAAGTTTTAGAGCTAGAAATAGCA	Cloning
oDM-10	miR172e-1sg_R	TTAAGATTCACAAGAGATGTACAATCACTACTTCGACTCTAG	Cloning
oDM-60	miR172a-2sg_F	ACGGTCGTTGTTGGCTGCTGgttttagagctagaaatagca	Cloning
oDM-61	miR172a-2sg_R	CAGCAGCCAACAACGACCGTacaatcactacttcgactctag	Cloning
oDM-62	miR172b-2sg_F	CAGCACCATTAAGATTCACAgttttagagctagaaatagca	Cloning
oDM-63	miR172b-2sg_R	TGTGAATCTTAATGGTGCTGacaatcactacttcgactctag	Cloning
oDM-64	miR172c-2sg_F	GATGCTGCAGCTGCAATCAGgttttagagctagaaatagca	Cloning
oDM-65	miR172c-2sg_R	CTGATTGCAGCTGCAGCATCacaatcactacttcgactctag	Cloning
oDM-66	miR172d-2sg_F	ATGCTGCAGCGGCAATTAAAgttttagagctagaaatagca	Cloning
oDM-67	miR172d-2sg_R	TTTAATTGCCGCTGCAGCATacaatcactacttcgactctag	Cloning
oDM-68	miR172e-2sg_F	AAAAGGGTTCCTTATCGAGTgttttagagctagaaatagca	Cloning
oDM-69	miR172e-2sg_R	ACTCGATAAGGAACCCTTTTacaatcactacttcgactctag	Cloning
oDM-97	miR172a-3sg_F	TCCGGAGCCACGGTCGTTGTgttttagagctagaaatagca	Cloning
oDM-98	miR172a-3sg_R	ACAACGACCGTGGCTCCGGAacaatcactacttcgactctag	Cloning
oDM-99	miR172b-3sg_F	GCTCATCTGTCGTTGTTTGTgttttagagctagaaatagca	Cloning
oDM-100	miR172b-3sg_R	ACAAACAACGACAGATGAGCacaatcactacttcgactctag	Cloning
oDM-101	miR172c-3sg_F	CTCCAACAGCGAACAGTAGCgttttagagctagaaatagca	Cloning
oDM-102	miR172c-3sg_R	GCTACTGTTCGCTGTTGGAGacaatcactacttcgactctag	Cloning
oDM-427	miR172c-4sg_F	ATCAAAAATCTAATCATAAAgttttagagctagaaatagca	Cloning
oDM-428	miR172c-4sg_R	TTTATGATTAGATTTTTGATacaatcactacttcgactctag	Cloning
oDM-518	c-1_DT1-BsF	ATATATGGTCTCGATTGaccagctactgttcgctgtGTT	Cloning
oDM-519	c-1_DT1-F0	TGaccagctactgttcgctgtGTTTTAGAGCTAGAAATAGC	Cloning
oDM-520	c-2_DT2-R0	AACctgattgcagctgcagcatCAATCTCTTAGTCGACTCTAC	Cloning
oDM-521	c-2_DT2-BsR	ATTATTGGTCTCGAAACctgattgcagctgcagcatCAA	Cloning
oDM-522	c-3_DT1-BsF	ATATATGGTCTCGATTGgtggcttacacatagaaacGTT	Cloning
oDM-523	c-3_DT1-F0	TGgtggcttacacatagaaacGTTTTAGAGCTAGAAATAGC	Cloning
oDM-524	c-4_DT2-R0	AACgctactgttcgctgttggaCAATCTCTTAGTCGACTCTAC	Cloning
oDM-525	c-4_DT2-BsR	ATTATTGGTCTCGAAACgctactgttcgctgttggaCAA	Cloning
oDM-107	ICUpro_F2	gaggagtaaggcccattaagag	Genotyping
oDM-315	Cas9_cPCR_R	GGTTCTCCTCGAACAGCTGG	Genotyping
oDM-192	miR172c_T7E1.1_F	tgggtacggttatggcaaatg	T7E1 assays
oDM-193	miR172c_T7E1.1_R	acacagcaagaatgcatcac	T7E1 assays
oDM-194	miR172c_T7E1.2_F	tgacctgagtatctgagatctcag	T7E1 assays/genotyping
oDM-195	miR172c_T7E1.2_R	cctccgatctgtgaattcctac	T7E1 assays/genotyping
oDM-197	miR172b1_T7E1.1_F	gttgtgtgtgagactttggatcgac	T7E1 assays
oDM-198	miR172b1_T7E1.1_R	agtgaccgaactggccgatc	T7E1 assays
oDM-199	miR172b1_T7E1.2_F	tcagcccttggattcgtgagg	T7E1 assays/genotyping
oDM-200	miR172b1_T7E1.2_R	taacgccctaatccgtcattgacc	T7E1 assays/genotyping
oDM-245	miR172d1_T7E1.1_F	gcagaaacggtaagaggagggac	T7E1 assays
oDM-246	miR172d1_T7E1.2_R	tcaccttgagtctacagaaacaggtc	T7E1 assays
oDM-247	miR172d1_T7E2.1_F	cttcaccctaaatctcttcctctccttcag	T7E1 assays/genotyping
oDM-248	miR172d1_T7E2.1_R	cacctcaagttatcatatcggagg	T7E1 assays/genotyping
oDM-249	miR172e1_T7E1.1_F	atgctacttctgtccctttccaagtg	T7E1 assays
oDM-250	miR172e1_T7E1.2_R	gcatatgtgggatccttccacatgtg	T7E1 assays
oDM-251	miR172e1_T7E2.1_F	gtctgaatcctcttgctttcctctttgc	T7E1 assays/genotyping
oDM-252	miR172e1_T7E2.1_R	tcacagcatgtgcatgatcaag	T7E1 assays/genotyping
oDM-275	miR172a_T7E1.1_F	TTCTGGTTTGGAGATGGTTAGG	T7E1 assays
oDM-276	miR172a_T7E1.1_R	tggaaatgcaaggtgggattg	T7E1 assays
oDM-277	miR172a_T7E1.2_F	TCGACTATTCCGCCATGTTTG	T7E1 assays/genotyping
oDM-278	miR172a_T7E1.2_R	acctacCTGAAGAAGATCTGGATG	T7E1 assays/genotyping

## Sheet: Cloning Overexpression
Number	Name	Sequence (5` to 3`)	Purpose	Reference
oDM-184	3`OCS_SacI_F	tcGAGCTCGTCCTGCTTTAATGAGATATGCGAGA	Cloning
oDM-185	3`OCS_SacI_R	tcGAGCTCAGATTTAGGTGACACTATAGAATATC	Cloning
oDM-310	UBQ10_Acc65I_F	taGGTACCcgacgagtcagtaataaacggcgtc	Cloning
oDM-311	UBQ10_XhoI_R	gaCTCGAGtgttaatcagaaaaactcagattaatc	Cloning
oDM-365	miR172b_24_XhoI_F	GActcgagAGCTCATCTGTCGTTGTTTGTAGG	Cloning
oDM-366	miR172b_24_NotI_F	TAgcggccgcGGTATTTGTAGCCGTCGATTGTTG	Cloning
oDM-421	miR172a_24_XhoI_F	GActcgagCGGAGCCACGGTCGTTGT	Cloning
oDM-422	miR172a_24_NotI_R	TAgcggccgcGGAAAGAATAGTCGTTGATTGCCGAT	Cloning
oDM-423	miR172a-1_24_XhoI_F	GActcgagTTCCGGAGCCACGGTTGTT	Cloning
oDM-424	miR172b-3_24_XhoI_F	GActcgagCGTAAATTTTATACAAGTTGTAGGCGCAGC	Cloning
oDM-425	miR172e_24_XhoI_F	GActcgagATGTTATCAGCCAGTAGTCGCAGATG	Cloning
oDM-426	miR172e_24_NotI_R	TAgcggccgcACAAGAGTAGCCATGTATTTGCTGATGC	Cloning
oDM-513	miR172e-1_24_NotI_R	AGgcggccgcTCACTAGAGAATGACAAAAAAGAAGTGACAAGAGTAGC	Cloning
oDM-514	miR172a-2_24_XhoI_F	TCctcgagAGATTACTACAAGAAGGTTGGCTGC	Cloning
oDM-515	miR172d_24_XhoI_F	ACctcgagTAGTGGCAGTCATTGTTTGCTATTGCAAC	Cloning
oDM-516	miR172d_24_NotI_R	CTgcggccgcGATAAGTAAGCCATTTAATTGCCGCTGCAG	Cloning
oDM-517	miR172d-2_24_NotI_R	CTgcggccgcGAAAATGGAAAAAAAGACCCTAGATAAGTAAGCCATCAA	Cloning

## Sheet: Cloning MIR172-NVG
Number	Name	Sequence (5` to 3`)	Purpose	Reference
oDM-11	miR172a_GW_F	GGGGACAAGTTTGTACAAAAAAGCAGGCTTCataatgatacctctttttaagtagtgttgggaatttgc	Cloning
oDM-12	miR172a_GW_R	GGGGACCACTTTGTACAAGAAAGCTGGGTCattactgtcatgttttgtttattgttttgataaaactgact	Cloning
oDM-13	miR172b_GW_F	GGGGACAAGTTTGTACAAAAAAGCAGGCTTCctccaacgactaaactcgatattaattctagaattacacg	Cloning
oDM-14	miR172b_GW_R	GGGGACCACTTTGTACAAGAAAGCTGGGTCcaccagaatcaccaaaaggaccg	Cloning
oDM-15	miR172c_GW_F	GGGGACAAGTTTGTACAAAAAAGCAGGCTTCctctttctacttaaagcaagacagactccagc	Cloning
oDM-16	miR172c_GW_R	GGGGACCACTTTGTACAAGAAAGCTGGGTCaaatactagaagtatagatcatccgatgattttctctctgt	Cloning
oDM-17	miR172d_GW_F	GGGGACAAGTTTGTACAAAAAAGCAGGCTTCggtaagtgtggaaaccaatatactattatgttgttatgc	Cloning
oDM-18	miR172d_GW_R	GGGGACCACTTTGTACAAGAAAGCTGGGTCttgcctgaagattcttagacttctgatcttg	Cloning
oDM-19	miR172e_GW_F	GGGGACAAGTTTGTACAAAAAAGCAGGCTTCtagtggtatagaggaacctgtgttgtgtctaattttc	Cloning
oDM-20	miR172e_GW_R	GGGGACCACTTTGTACAAGAAAGCTGGGTCgaatcaagagtggatgttttaagttcttttgatc	Cloning
oDM-21	miR172a_cPCR_F	gagctaatggtttagtggcgaatc	Colony PCR
oDM-22	miR172a_cPCR_R	cttggctagtcacactcatgttc	Colony PCR
oDM-23	miR172b_cPCR_F	gataatgtggacagaggcaaagg	Colony PCR
oDM-24	miR172b_cPCR_R	CTTGTCTCCCACACTTTCACC	Colony PCR
oDM-25	miR172c_cPCR_F	ccaggagtgggagagagataac	Colony PCR
oDM-26	miR172c_cPCR_R	AGTGCGGATTCTCGTAATCTC	Colony PCR
oDM-27	miR172d_cPCR_F	acttgccaacacaaagctcc	Colony PCR
oDM-28	miR172d_cPCR_R	GGCCTTCTTCCTTCACTGG	Colony PCR
oDM-29	miR172e_cPCR_F	gctgcctgctttctgagtg	Colony PCR
oDM-30	miR172e_cPCR_R	CTGATAACATCCACCAAAGGCTAG	Colony PCR
oDM-31	miR172a_NLS_F	ccacggtcgttgttggctgATGGCTCCAAAGAAGAAGAGAAAGGTC	Cloning
oDM-32	GUS_miR172a_R	ggagagagagagagagggaaagaatagtcgttgattgccgTCATTGTTTGCCTCCCTGCTG	Cloning
oDM-33	GUS_miR172a_F	CAGCAGGGAGGCAAACAATGAcggcaatcaacgactattctttccctctctctctctctcc	Cloning
oDM-34	NLS_miR172a_R	gacctttctcttcttctttggagccatCAGCCAACAACGACCGTGG	Cloning
oDM-35	miR172b_NLS_F	gtaaattttatacaagttgtcggcggatccATGGCTCCAAAGAAGAAGAGAAAGGTC	Cloning
oDM-36	GUS_miR172b_R	ctttaggtatttgtagccgtcgattgttgTCATTGTTTGCCTCCCTGCTG	Cloning
oDM-37	GUS_miR172b_F	CAGCAGGGAGGCAAACAATGAcaacaatcgacggctacaaatacctaaag	Cloning
oDM-38	NLS_miR172b_R	GACCTTTCTCTTCTTCTTTGGAGCCATggatccgccgacaacttgtataaaatttac	Cloning
oDM-39	miR172c_NLS_F	ctatcatcaaccagctactgttcgctgATGGCTCCAAAGAAGAAGAGAAAGGTC	Cloning
oDM-40	GUS_miR172c_R	tgtttctatgtgtaagccactgattgcagTCATTGTTTGCCTCCCTGCTG	Cloning
oDM-41	GUS_miR172c_F	CAGCAGGGAGGCAAACAATGActgcaatcagtggcttacacatagaaaca	Cloning
oDM-42	NLS_miR172c_R	GACCTTTCTCTTCTTCTTTGGAGCCATcagcgaacagtagctggttgatgatag	Cloning
oDM-43	miR172d_NLS_F	ctctccttcagatctctttagtctttactattagggttagcATGGCTCCAAAGAAGAAGAGAAAGGTC	Cloning
oDM-44	GUS_miR172d_R	gaccctagataagtaagccatttaattgccgTCATTGTTTGCCTCCCTGCTG	Cloning
oDM-45	GUS_miR172d_F	CAGCAGGGAGGCAAACAATGAcggcaattaaatggcttacttatctagggtc	Cloning
oDM-46	NLS_miR172d_R	GACCTTTCTCTTCTTCTTTGGAGCCATgctaaccctaatagtaaagactaaagagatctgaaggagag	Cloning
oDM-47	miR172e_NLS_F	ctgcggttgaaatagctaggttctcgATGGCTCCAAAGAAGAAGAGAAAGGTC	Cloning
oDM-48	GUS_miR172e_R	gaagtgacaagagtagccatgtatttgctgTCATTGTTTGCCTCCCTGCTG	Cloning
oDM-49	GUS_miR172e_F	CAGCAGGGAGGCAAACAATGAcagcaaatacatggctactcttgtcacttc	Cloning
oDM-50	NLS_miR172e_R	GACCTTTCTCTTCTTCTTTGGAGCCATcgagaacctagctatttcaaccgcag	Cloning
oDM-462	GUS_9A_F	CCGCTGCGGCAGCGgtccgtcctgtagaaaccccaacc	Cloning
oDM-463	GUS_NosT_R	gaaactttattgccaaatgtttgaacgatcTCATTGTTTGCCTCCCTGCTG	Cloning
oDM-464	NosT_GUS_F	CAGCAGGGAGGCAAACAATGAgatcgttcaaacatttggcaataaagtttc	Cloning
oDM-465	9A_GUS_R	ggttggggtttctacaggacggacCGCTGCCGCAGCGG	Cloning
oDM-150	sGFP_F	AGGAGCGCACCATCTTCTTC	Genotyping
oDM-151	sGFP_R	TCCAGCAGGACCATGTGATC	Genotyping
oDM-127	GUS_F	CGATGCGGTCACTCATTACG	Genotyping
oDM-128	GUS_R	CCCAGTCGAGCATCTCTTC	Genotyping

## Sheet: Cloning AP2-Venus
Number	Name	Sequence (5` to 3`)	Purpose
Q058	venus-F	ATGGCTGCGGCTGCTGCCGCTGCGGCAGCGGGCatggtgagcaagggcgagg	Cloning
Q236	ap2-f	GGGGACAAGTTTGTACAAAAAAGCAGGCTTCATGTGGGATCTAAACGACGCACC	Cloning
Q272	ap2-r	GGGGACCACTTTGTACAAGAAAGCTGGGTCCTAaaaggagtaacaatggcaaacaaagcac	Cloning
Q273	ap2-f	gatcaaaatcaagaaaccaaaaaaaaacaaaaaaaATGTGGGATCTAAACGACGCACC	Cloning
Q274	ap2-f	GGGGACAAGTTTGTACAAAAAAGCAGGCTTCcgatgtagttttggaattacaatacaatttatgcgt	Cloning
Q275	ap2-r	GGTGCGTCGTTTAGATCCCACATtttttttgtttttttttggtttcttgattttgatc	Cloning
Q357	AP2-R	GCCCGCTGCCGCAGCGGCAGCAGCCGCAGCCATAGAAGGTCTCATGAGAGGAGGTTG	Cloning
Q358	AP2-F	CGGCATGGACGAGCTGTACAAGTGAatcttttatatttttaaggtttattattatataag	Cloning
Q359	AP2-R	cttatataataataaaccttaaaaatataaaagatTCACTTGTACAGCTCGTCCATGCCG	Cloning

## Sheet: qRT-PCR
Number	Name	Sequence (5` to 3`)	Purpose	Reference
oDM-267	REF1_At1g13320_qRT_F	AAGCGGTTGTGGAGAACATGATACG	qRT-PCR reference
oDM-268	REF1_At1g13320_qRT_R	TGGAGAGCTTGATTTGCGAAATACCG	qRT-PCR reference
oDM-680	miR172apre_qRT-PCR_F	TCTCTCTCTCTCTCCCTCTGTATAG	qRT-PCR MIR172A precursor
oDM-681	miR172apre_qRT-PCR_R	GCTTACTGATCTTGATGTTGTGACTC	qRT-PCR MIR172A precursor
oDM-765	MIR172B_qRT_F	GAACAACAAGATCGTGAGCACAGATCG	qRT-PCR MIR172B precursor
oDM-766	MIR172B_qRT_R	TCTGGTCTCTGGACGAACTATTCTG	qRT-PCR MIR172B precursor
oDM-771	AP1_qRT_F	CATGCTCTCTCATCAGCCATCTCC	qRT-PCR AP1	O'Maoileidigh et al (2015) Plant Journal
oDM-772	AP1_qRT_R	GGTTCAAGAGTCAGTTCGAGATCATTCC	qRT-PCR AP1	O'Maoileidigh et al (2015) Plant Journal
RR-C	pre-miR172CqLP	CTGTTCGCTGTTGGAGCATCATC	qRT-PCR MIR172C precursor
RR-C	pre-miR172CqRP	AGCCACTGATTGCAGCTGCAG	qRT-PCR MIR172C precursor
RR-D	pre-miR172DqLP	AGTCATTGTTTGCTATTGCAACA	qRT-PCR MIR172D precursor
RR-D	pre-miR172DqRP	ATCATCAAGATTCTCAAACCA	qRT-PCR MIR172D precursor
RR-E	pre-miR172EqLP	GTCGCAGATGCAGCACCATTAAG	qRT-PCR MIR172E precursor
RR-E	pre-miR172EqRP	AGATTCCCACTCGATAAGGA	qRT-PCR MIR172E precursor
F408	miR172	GTTGGCTCTGGTGCAGGGTCCGAGGTATTCGCACCAGAGCCAACATGCAG	Key primer universal	Bergonzi et al. (2013) Science
B166	miR172	AGAATCTTGATGATGC	qRT-PCR miR172 mature	Bergonzi et al. (2013) Science
F409	miR172	GGCGGAGAATCTTGATGATG	qRT-PCR miR172 mature	Bergonzi et al. (2013) Science
	FT	CGCATCACACACTATATAAGTAAAACA	qRT-PCR FT	Wenkel et al. (2006) Plant Cell
	FT	CGA GTA ACG AAC GGT GAT GA	qRT-PCR FT	Wenkel et al. (2006) Plant Cell
