# Supplementary material for: Systematic analyses of the MIR172 family members of Arabidopsis define their distinct roles in regulation of APETALA2 during floral transition
Source: PLoS Biol. 2021 Feb 2;19(2):e3001043. doi: 10.1371/journal.pbio.3001043 (PMC7853530; doi:10.1371/journal.pbio.3001043)
Supplement: S3 Table — LD, long-day; RNA-seq, RNA-sequencing; SD, short-day. (XLSX) [file pbio.3001043.s016.xlsx]

## Sheet: Sheet1
Sample	Replicate	Genotype	Time point	Number of mapped reads
LD time course
RI Col-0 10LD	RI	Col-0	10LD	17365832
RII Col-0 10LD	RII	Col-0	10LD	10890407
RIII Col-0 10LD	RIII	Col-0	10LD	22019923
RI mir172abd 10LD	RI	mir172abd	10LD	13089234
RII mir172abd 10LD	RII	mir172abd	10LD	13437286
RIII mir172abd 10LD	RIII	mir172abd	10LD	16689097
RI Col-0 12LD	RI	Col-0	12LD	10814714
RII Col-0 12LD	RII	Col-0	12LD	16631661
RIII Col-0 12LD	RIII	Col-0	12LD	16423321
RI mir172abd 12LD	RI	mir172abd	12LD	16566668
RII mir172abd 12LD	RII	mir172abd	12LD	11790069
RIII mir172abd 12LD	RIII	mir172abd	12LD	15800550
RI Col-0 14LD	RI	Col-0	14LD	16688482
RII Col-0 14LD	RII	Col-0	14LD	10923202
RIII Col-0 14LD	RIII	Col-0	14LD	12285996
RI mir172abd 14LD	RI	mir172abd	14LD	11339215
RII mir172abd 14LD	RII	mir172abd	14LD	16134464
RIII mir172abd 14LD	RIII	mir172abd	14LD	15018919
RI Col-0 17LD	RI	Col-0	17LD	11330775
RII Col-0 17LD	RII	Col-0	17LD	12154141
RIII Col-0 17LD	RIII	Col-0	17LD	12424859
RI mir172abd 17LD	RI	mir172abd	17LD	14937293
RII mir172abd 17LD	RII	mir172abd	17LD	14819437
RIII mir172abd 17LD	RIII	mir172abd	17LD	17952643
SD time course
RI Col-0 3wSD	RI	Col-0	3wSD	16553699
RII Col-0 3wSD	RII	Col-0	3wSD	14883859
RIII Col-0 3wSD	RIII	Col-0	3wSD	14236170
RI mir172abd 3wSD	RI	mir172abd	3wSD	13992243
RII mir172abd 3wSD	RII	mir172abd	3wSD	13958225
RIII mir172abd 3wSD	RIII	mir172abd	3wSD	13688365
RI Col-0 4wSD	RI	Col-0	4wSD	16737655
RII Col-0 4wSD	RII	Col-0	4wSD	11243809
RIII Col-0 4wSD	RIII	Col-0	4wSD	10821186
RI mir172abd 4wSD	RI	mir172abd	4wSD	15789330
RII mir172abd 4wSD	RII	mir172abd	4wSD	16423285
RIII mir172abd 4wSD	RIII	mir172abd	4wSD	14919932
RI Col-0 5wSD	RI	Col-0	5wSD	13082673
RII Col-0 5wSD	RII	Col-0	5wSD	16597562
RIII Col-0 5wSD	RIII	Col-0	5wSD	16134464
RI mir172abd 5wSD	RI	mir172abd	5wSD	16171594
RII mir172abd 5wSD	RII	mir172abd	5wSD	16054549
RIII mir172abd 5wSD	RIII	mir172abd	5wSD	14143212
RI Col-0 6wSD	RI	Col-0	6wSD	12987579
RII Col-0 6wSD	RII	Col-0	6wSD	14583755
RIII Col-0 6wSD	RIII	Col-0	6wSD	13843538
RI mir172abd 6wSD	RI	mir172abd	6wSD	14962195
RII mir172abd 6wSD	RII	mir172abd	6wSD	15381205
RIII mir172abd 6wSD	RIII	mir172abd	6wSD	13920911
