# Supplementary material for: Systematic analyses of the MIR172 family members of Arabidopsis define their distinct roles in regulation of APETALA2 during floral transition
Source: PLoS Biol. 2021 Feb 2;19(2):e3001043. doi: 10.1371/journal.pbio.3001043 (PMC7853530; doi:10.1371/journal.pbio.3001043)
Supplement: S1 Data — (XLSX) [file pbio.3001043.s017.xlsx]

## Sheet: Fig 1A-F & 6E-J
	2delta-Ct values							Mean 7d Col-0		Normalization							Plotted values
MIR172A	REP1		REP2		REP3					REP1		REP2		REP3			Mean		STDEV		s.e.m.
	Col-0	rSPL15	Col-0	rSPL15	Col-0	rSPL15				Col-0	rSPL15	Col-0	rSPL15	Col-0	rSPL15		Col-0	rSPL15	Col-0	rSPL15	Col-0	rSPL15
7	0.00184446	0.00150239	0.000514266	0.00156749	0.00151101	0.00217321		0.00128991		1.42991	1.16472	0.398682	1.21519	1.17141	1.68477		1	1.35489	0.536557	0.286793	0.309781	0.16558
10	0.00111425	0.00128509	0.000396675	0.00180182	0.000510129	0.00166998				0.863819	0.996257	0.30752	1.39685	0.395475	1.29464		0.522271	1.22925	0.29904	0.208151	0.172651	0.120176
12	0.000699787	0.000901876	0.000637458	0.00160087	0.001181	0.00164402				0.542506	0.699175	0.494186	1.24106	0.915567	1.27452		0.650753	1.07158	0.230605	0.32295	0.13314	0.186455
14	0.00144213	0.00274154	0.00155109	0.00473264	0.00200598	0.00457284				1.118	2.12537	1.20247	3.66896	1.55513	3.54507		1.29187	3.11313	0.231868	0.85767	0.133869	0.495176
17	0.00316399	0.00911239	0.00173375	0.0034747	0.00621496	0.00718941				2.45287	7.06434	1.34408	2.69375	4.81812	5.57355		2.87169	5.11055	1.77448	2.22178	1.0245	1.28274
19	0.00404265	0.00770721	0.00373648	0.0039483	0.00468756	0.00586089				3.13404	5.97498	2.89669	3.0609	3.63401	4.54363		3.22158	4.5265	0.376373	1.45711	0.217299	0.841264
21	0.00489679	0.00871703	0.00293077	0.0036919	0.00411923	0.00398587				3.79621	6.75784	2.27207	2.86213	3.19341	3.09002		3.08723	4.23666	0.767602	2.18637	0.443175	1.2623
MIR172B	REP1		REP2		REP3					REP1		REP2		REP3			Mean		STDEV		s.e.m.
	Col-0	rSPL15	Col-0	rSPL15	Col-0	rSPL15				Col-0	rSPL15	Col-0	rSPL15	Col-0	rSPL15		Col-0	rSPL15	Col-0	rSPL15	Col-0	rSPL15
7	0.00704968	0.122778	0.0124084	0.11463	0.0048594	0.0437381		0.00810581		0.869707	15.1469	1.5308	14.1417	0.599495	5.3959		1	11.5615	0.479127	5.36317	0.276624	3.09643
10	0.00542966	0.0500666	0.00682355	0.102496	0.00320672	0.0232812				0.669848	6.17663	0.841809	12.6447	0.395607	2.87217		0.635755	7.23118	0.225046	4.9709	0.129931	2.86995
12	0.00479593	0.103542	0.0135636	0.203619	0.00495569	0.0944096				0.591666	12.7738	1.67332	25.1201	0.611375	11.6472		0.958787	16.5137	0.618881	7.47463	0.357311	4.31548
14	0.00479139	0.288514	0.0159632	0.243453	0.00433548	0.419034				0.591105	35.5935	1.96935	30.0343	0.534861	51.6955		1.03177	39.1078	0.812456	11.2501	0.469072	6.49523
17	0.0268789	1.22222	0.166723	0.637298	0.115423	0.426627				3.316	150.783	20.5684	78.6224	14.2396	52.6323		12.708	94.0125	8.72757	50.853	5.03887	29.36
19	0.82594	1.68006	0.503705	0.564259	0.28128	0.545257				101.895	207.266	62.1412	69.6116	34.701	67.2674		66.2457	114.715	33.7844	80.16	19.5054	46.2804
21	1.03491	1.70758	0.659962	0.962515	0.295958	0.425098				127.675	210.661	81.4183	118.744	36.5118	52.4436		81.8683	127.283	45.5831	79.4537	26.3174	45.8726
MIR172C	REP1		REP2		REP3					REP1		REP2		REP3			Mean		STDEV		s.e.m.
	Col-0	rSPL15	Col-0	rSPL15	Col-0	rSPL15				Col-0	rSPL15	Col-0	rSPL15	Col-0	rSPL15		Col-0	rSPL15	Col-0	rSPL15	Col-0	rSPL15
7	0.000119747	0.000158326	0.000121946	0.000691218	0.000113407	0.000306402		0.000118367		1.01166	1.33759	1.03024	5.83963	0.958095	2.58858		1	3.25527	0.0374603	2.32389	0.0216277	1.3417
10	0.000173519	0.000171484	0.000204241	0.000329357	0.000157596	0.000317537				1.46594	1.44875	1.7255	2.78252	1.33142	2.68265		1.50762	2.30464	0.200315	0.7429	0.115652	0.428913
12	0.000103275	0.000240638	0.000332565	0.000534263	0.000361752	0.000465267				0.872499	2.03299	2.80961	4.51363	3.0562	3.93073		2.2461	3.49245	1.19595	1.2971	0.690481	0.748879
14	3.15639e-05	0.000510213	0.000155253	0.000969834	0.000157535	0.000748581				0.266662	4.31044	1.31163	8.19347	1.33091	6.32425		0.969732	6.27605	0.608953	1.94196	0.351579	1.12119
17	0.00013599	0.000822176	0.000183341	0.000384695	0.000223673	0.000384113				1.14889	6.94601	1.54892	3.25003	1.88967	3.24511		1.52916	4.48038	0.370785	2.1353	0.214073	1.23281
19	0.00019994	0.000322854	0.000279354	0.000731622	0.000184461	0.000275848				1.68916	2.72758	2.36007	6.18097	1.55839	2.33045		1.86921	3.74633	0.430101	2.11779	0.248319	1.22271
21	0.000413698	0.000296568	0.00168324	0.00044851	0.000309133	0.000361861				3.49506	2.5055	14.2206	3.78916	2.61165	3.05712		6.77577	3.11726	6.46252	0.643939	3.73114	0.371779
MIR172D	REP1		REP2		REP3					REP1		REP2		REP3			Mean		STDEV		s.e.m.
	Col-0	rSPL15	Col-0	rSPL15	Col-0	rSPL15				Col-0	rSPL15	Col-0	rSPL15	Col-0	rSPL15		Col-0	rSPL15	Col-0	rSPL15	Col-0	rSPL15
7	4.5533e-05	1.11124e-05	1.46711e-05	1.84133e-05	3.12495e-05	2.24802e-05		3.04845e-05		1.49364	0.364524	0.481263	0.604021	1.02509	0.737428		1	0.568658	0.506656	0.18895	0.292518	0.109091
10	3.26093e-05	0.000333155	0.000590031	0.000805711	5.78231e-06	0.000263393				1.0697	10.9287	19.3551	26.4302	0.18968	8.64021		6.8715	15.333	10.8201	9.6783	6.24697	5.58777
12	2.06886e-05	0.00111875	1.55425e-05	0.000719733	2.78855e-05	0.00107848				0.678659	36.6988	0.509848	23.6098	0.914743	35.3778		0.701084	31.8955	0.203377	7.20596	0.117419	4.16036
14	3.32386e-05	0.00161251	8.09377e-05	0.00180179	0.000172405	0.00335606				1.09034	52.896	2.65504	59.1051	5.6555	110.091		3.13363	74.0306	2.3199	31.3829	1.3394	18.1189
17	0.0010229	0.00618138	0.00390765	0.0094661	0.00457859	0.00840808				33.5548	202.771	128.185	310.521	150.194	275.815		103.978	263.036	61.9731	55.0001	35.7802	31.7543
19	0.00622641	0.00738683	0.0138288	0.00462764	0.00669946	0.00907133				204.248	242.314	453.634	151.803	219.766	297.571		292.55	230.563	139.719	73.5914	80.6669	42.488
21	0.00807182	0.00837737	0.00649501	0.0075054	0.00792647	0.00735862				264.784	274.807	213.059	246.204	260.016	241.389		245.953	254.133	28.5865	18.0655	16.5044	10.4301
MIR172E	REP1		REP2		REP3					REP1		REP2		REP3			Mean		STDEV		s.e.m.
	Col-0	rSPL15	Col-0	rSPL15	Col-0	rSPL15				Col-0	rSPL15	Col-0	rSPL15	Col-0	rSPL15		Col-0	rSPL15	Col-0	rSPL15	Col-0	rSPL15
7	0.000299864	0.000257148	0.000401482	0.000495188	0.000414677	0.000416405		0.000372008		0.806069	0.691243	1.07923	1.33112	1.1147	1.11934		1	1.04724	0.168883	0.325977	0.0975044	0.188203
10	0.000275069	0.000310156	0.000524362	0.000515589	0.000309161	0.000304921				0.739416	0.833735	1.40955	1.38596	0.83106	0.819662		0.993341	1.01312	0.363345	0.322967	0.209777	0.186465
12	0.00041232	0.000286259	0.0004948	0.000442825	0.000327464	0.000372696				1.10836	0.769497	1.33008	1.19037	0.88026	1.00185		1.10623	0.987238	0.224917	0.210815	0.129856	0.121714
14	0.000387081	0.000415173	0.000488281	0.00031591	0.000363592	0.00033728				1.04052	1.11603	1.31256	0.849202	0.977376	0.906646		1.11015	0.957294	0.178109	0.14044	0.102831	0.0810832
17	0.00046584	0.000473326	0.000527346	0.000539799	0.000272208	0.000316184				1.25223	1.27235	1.41757	1.45104	0.731727	0.849939		1.13384	1.19111	0.357919	0.308676	0.206644	0.178214
19	0.000449248	0.000365784	0.000451703	0.000380186	0.000311964	0.000369889				1.20763	0.98327	1.21423	1.02198	0.838596	0.994305		1.08682	0.999853	0.214993	0.0199444	0.124126	0.0115149
21	0.000489158	0.000376328	0.000369179	0.000375325	0.000460188	0.000469076				1.31491	1.01161	0.992397	1.00892	1.23704	1.26093		1.18145	1.09382	0.168291	0.144728	0.0971628	0.0835587
FUL	REP1		REP2		REP3					REP1		REP2		REP3			Mean		STDEV		s.e.m.
	Col-0	rSPL15	Col-0	rSPL15	Col-0	rSPL15				Col-0	rSPL15	Col-0	rSPL15	Col-0	rSPL15		Col-0	rSPL15	Col-0	rSPL15	Col-0	rSPL15
7	0.0173679	0.018136	0.0329183	0.0257768	0.0134772	0.00818845		0.0212545		0.817142	0.853279	1.54877	1.21277	0.634086	0.385258		1	0.817103	0.483984	0.414941	0.279428	0.239566
10	0.0296043	0.114626	0.0468833	0.132261	0.0247745	0.0701806				1.39285	5.39304	2.20581	6.22276	1.16561	3.30192		1.58809	4.97257	0.546891	1.50513	0.315748	0.868986
12	0.0485296	0.300438	0.080865	0.246808	0.053847	0.18756				2.28327	14.1353	3.80461	11.6121	2.53344	8.8245		2.87377	11.524	0.815779	2.65649	0.47099	1.53372
14	0.103381	0.444744	0.147312	0.396452	0.112789	0.452201				4.86398	20.9247	6.93088	18.6526	5.3066	21.2756		5.70049	20.2843	1.08829	1.42392	0.628325	0.822103
17	0.328753	1.44435	0.923388	1.4149	1.00783	1.22282				15.4675	67.9553	43.4444	66.5696	47.4172	57.5326		35.443	64.0192	17.413	5.66013	10.0534	3.26788
19	1.37584	1.8088	1.14627	1.27549	1.17716	1.27505				64.7318	85.1022	53.9308	60.0103	55.3842	59.9898		58.0156	68.3674	5.86159	14.4928	3.38419	8.3674
21	1.4846	1.7341	1.18979	1.2142	1.13291	1.14986				69.849	81.5877	55.9781	57.1269	53.3023	54.0999		59.7098	64.2715	8.88217	15.0724	5.12812	8.70208
AP1	REP1		REP2		REP3					REP1		REP2		REP3			Mean		STDEV		s.e.m.
	Col-0	rSPL15	Col-0	rSPL15	Col-0	rSPL15				Col-0	rSPL15	Col-0	rSPL15	Col-0	rSPL15		Col-0	rSPL15	Col-0	rSPL15	Col-0	rSPL15
7	0.000254507	0.000684361	0.000921523	0.00336148	0.00041252	0.00122183		0.000529517		0.48064	1.29243	1.74031	6.3482	0.77905	2.30744		1	3.31602	0.658259	2.67453	0.380046	1.54414
10	0.000393878	0.00336938	0.00267418	0.00992329	0.00211037	0.00328472				0.743844	6.36312	5.05022	18.7403	3.98546	6.20324		3.25984	10.4355	2.24302	7.19256	1.29501	4.15263
12	0.00197383	0.0220026	0.00327907	0.0566208	0.00573022	0.0245183				3.72762	41.5522	6.19257	106.929	10.8216	46.3031		6.91393	64.9282	3.60159	36.4514	2.07938	21.0452
14	0.00258399	0.162747	0.013718	0.330004	0.0207612	0.416139				4.87991	307.35	25.9067	623.217	39.2079	785.885		23.3315	572.151	17.3083	243.321	9.99293	140.481
17	0.181747	1.04619	2.05667	3.054	2.43859	3.64697				343.231	1975.74	3884.06	5767.53	4605.32	6887.35		2944.2	4876.87	2281.19	2574.09	1317.05	1486.15
19	2.00308	2.32948	2.59407	2.71322	3.52179	3.32374				3782.84	4399.26	4898.94	5123.97	6650.95	6276.92		5110.91	5266.72	1445.75	946.936	834.707	546.714
21	3.25204	4.84572	4.70864	4.40765	5.04699	5.31554				6141.53	9151.22	8892.35	8323.91	9531.33	10038.5		8188.4	9171.2	1801.2	857.461	1039.92	495.055

## Sheet: Fig 4D
	2delta-Ct miR172 values				Mean Col-0		Normalization mir172				Plotted values mir172				2delta-Ct FT values				Mean Col-0		Normalization mir172				Plotted values mir172
	REP1	REP2	REP3				REP1	REP2	REP3		Mean	STDEV	s.e.m.		REP1	REP2	REP3				REP1	REP2	REP3		Mean	STDEV	s.e.m.
Col-0	0.77781	1.08221	0.940837		0.933619		0.833113	1.15916	1.00773		1	0.163159	0.0941998		0.271	0.263091	0.336789		0.290294		0.933539	0.906294	1.16017		1	0.139376	0.080469
mir172b	0.370818	0.467155	0.255598				0.397183	0.50037	0.273771		0.390441	0.11345	0.0655001		0.14129	0.167362	0.229786				0.486715	0.576526	0.791563		0.618268	0.156652	0.0904432
mir172abcde	0.00739469	0.00700953	0.0161413				0.00792046	0.00750791	0.017289		0.0109058	0.00553185	0.00319382		0.0771238	0.0896426	0.0779548				0.265675	0.3088	0.268538		0.281004	0.0241142	0.0139223

## Sheet: Fig 5C-D
			FPKM			Plotted values [log2(FPKM+1)]
Gene	Gene Symbol	Time	RI	RII	RIII	Mean	uplimit	downlimit
AT4G36920	AP2	10LD	39.5091	42.8903	51.5802	5.50415	5.71645	5.34017
AT4G36920	AP2	12LD	54.2366	55.846	55.711	5.81403	5.82899	5.78755
AT4G36920	AP2	14LD	55.3239	53.657	56.3	5.80949	5.84046	5.77234
AT4G36920	AP2	17LD	70.7078	56.8025	59.8418	5.98137	6.16406	5.85306
AT4G36920	AP2	3wSD	65.3542	62.3594	71.1769	6.07036	6.17347	5.98549
AT4G36920	AP2	4wSD	61.8267	70.5995	78.6029	6.14998	6.31475	5.97331
AT4G36920	AP2	5wSD	94.4632	101.443	109.114	6.67947	6.78286	6.57687
AT4G36920	AP2	6wSD	85.8163	74.8052	83.1227	6.35951	6.43989	6.24423
AT4G36920	AP2	10LD	35.9114	38.2393	29.7111	5.14697	5.29423	4.94069
AT4G36920	AP2	12LD	43.98	45.5837	47.6352	5.54563	5.60393	5.49121
AT4G36920	AP2	14LD	29.5099	39.5738	53.9361	5.35112	5.77968	4.93121
AT4G36920	AP2	17LD	19.3054	58.2234	59.2771	5.38181	5.91354	4.34379
AT4G36920	AP2	3wSD	51.4668	55.8922	54.4669	5.77902	5.83016	5.71333
AT4G36920	AP2	4wSD	70.9133	71.8183	59.849	6.09386	6.18623	5.92716
AT4G36920	AP2	5wSD	83.0638	80.8127	79.4928	6.35948	6.39341	6.33079
AT4G36920	AP2	6wSD	90.6886	64.3584	61.0136	6.16783	6.51867	5.95451
AT5G60120	TOE2	10LD	35.7107	31.1706	61.8541	5.39325	5.97393	5.00767
AT5G60120	TOE2	12LD	48.4322	44.6071	51.9592	5.62179	5.72681	5.51119
AT5G60120	TOE2	14LD	50.4231	41.9623	52.6224	5.61804	5.74476	5.425
AT5G60120	TOE2	17LD	31.6378	31.5461	25.1764	4.92103	5.02847	4.71019
AT5G60120	TOE2	3wSD	67.8478	46.7769	62.1928	5.88842	6.10534	5.57824
AT5G60120	TOE2	4wSD	52.9797	59.9361	48.4667	5.77065	5.92923	5.62839
AT5G60120	TOE2	5wSD	37.2333	36.4926	41.7514	5.30106	5.4179	5.22854
AT5G60120	TOE2	6wSD	28.9146	25.1241	26.8013	4.80239	4.90278	4.70731
AT5G60120	TOE2	10LD	55.5536	51.9365	60.5149	5.8302	5.94287	5.72619
AT5G60120	TOE2	12LD	56.7121	61.7699	73.2444	6.01234	6.21421	5.8508
AT5G60120	TOE2	14LD	38.8857	59.6176	58.4072	5.71068	5.92166	5.3178
AT5G60120	TOE2	17LD	22.5819	61.8155	54.0176	5.43816	5.97305	4.55961
AT5G60120	TOE2	3wSD	75.1863	52.2112	60.0182	5.9721	6.25146	5.73366
AT5G60120	TOE2	4wSD	61.7951	63.3929	59.0812	5.96342	6.00883	5.90884
AT5G60120	TOE2	5wSD	57.894	51.6532	57.7357	5.82489	5.88005	5.71845
AT5G60120	TOE2	6wSD	60.1427	51.7273	61.0438	5.86993	5.95521	5.72048
AT1G69120	AP1	10LD	0.257485	0	0	0.11018	0.330541	0
AT1G69120	AP1	12LD	0	0	0	0	0	0
AT1G69120	AP1	14LD	0	0.0996917	0.800322	0.328451	0.848255	0
AT1G69120	AP1	17LD	11.1851	19.2249	34.8085	4.36911	5.16223	3.60704
AT1G69120	AP1	3wSD	0	0	0	0	0	0
AT1G69120	AP1	4wSD	0	0.0974561	0	0.0447211	0.134163	0
AT1G69120	AP1	5wSD	0.17102	0	0	0.0759218	0.227765	0
AT1G69120	AP1	6wSD	0.355784	0.743987	4.26588	1.21273	2.39668	0.439127
AT1G69120	AP1	10LD	0	0.0898051	0	0.0413567	0.12407	0
AT1G69120	AP1	12LD	0	0	0.0709098	0.0329456	0.0988369	0
AT1G69120	AP1	14LD	0	0	0	0	0	0
AT1G69120	AP1	17LD	43.4114	0	0.120728	1.8791	5.47286	0
AT1G69120	AP1	3wSD	0	0.077374	0	0.0358397	0.107519	0
AT1G69120	AP1	4wSD	0	0	0	0	0	0
AT1G69120	AP1	5wSD	0.0733463	0	0.0807948	0.0714028	0.112093	0
AT1G69120	AP1	6wSD	0.385022	0.793297	0.082352	0.475564	0.842615	0.11417

## Sheet: Fig S9O
Data from Thatcher et al. (2015) Plant Cell Environ 38(1):188-200		Transcripts per 2 million		Plotted values: Log2(TP2M)
miR172 isoform	Sequence	Young	Mature	Young	Mature
miR172ab	AGAAUCUUGAUGAUGCUGCAU	22101	19377	14.4318	14.2421
miR172cd	AGAAUCUUGAUGAUGCUGCAG	3	4	1.58496	2
miR172e	GGAAUCUUGAUGAUGCUGCAU	43	19	5.42626	4.24793

## Sheet: Fig S11B-C
			FPKM			Plotted values [log2(FPKM+1)]
Gene	Gene Symbol	Time	RI	RII	RIII	Mean	uplimit	downlimit
AT2G28550	TOE1	10LD	74.9007	59.4302	59.3109	6.02586	6.24604	5.91435
AT2G28550	TOE1	12LD	78.3335	66.6791	94.9234	6.32477	6.58381	6.08064
AT2G28550	TOE1	14LD	87.4104	75.9284	80.2536	6.35865	6.46614	6.26544
AT2G28550	TOE1	17LD	77.497	73.4683	61.734	6.16143	6.29457	5.97118
AT2G28550	TOE1	3wSD	105.932	72.2574	85.5926	6.45721	6.74055	6.1949
AT2G28550	TOE1	4wSD	91.0037	116.391	97.2851	6.67257	6.87518	6.52362
AT2G28550	TOE1	5wSD	121.555	112.948	87.9017	6.74789	6.93729	6.47414
AT2G28550	TOE1	6wSD	89.8271	79.1611	74.1242	6.3537	6.50505	6.23121
AT2G28550	TOE1	10LD	52.9293	47.3986	52.3661	5.69591	5.753	5.59689
AT2G28550	TOE1	12LD	64.7315	51.2154	61.5412	5.90388	6.03851	5.7064
AT2G28550	TOE1	14LD	55.35	67.8347	67.0386	6.00323	6.10506	5.81634
AT2G28550	TOE1	17LD	60.7627	67.0904	71.2286	6.07085	6.1745	5.94866
AT2G28550	TOE1	3wSD	73.8165	62.4939	63.7126	6.0766	6.22528	5.98855
AT2G28550	TOE1	4wSD	66.6946	84.6726	77.7218	6.26681	6.42076	6.08097
AT2G28550	TOE1	5wSD	89.3873	81.4975	71.8088	6.35012	6.49805	6.18604
AT2G28550	TOE1	6wSD	82.4017	58.1964	63.3226	6.09223	6.38201	5.88744
AT2G39250	SNZ	10LD	19.3291	13.9617	2.67049	3.37488	4.34548	1.87597
AT2G39250	SNZ	12LD	9.88495	3.19313	5.56763	2.74255	3.44426	2.06803
AT2G39250	SNZ	14LD	1.74052	1.5474	2.07237	1.47427	1.61935	1.34902
AT2G39250	SNZ	17LD	0.778562	0.310036	0.279156	0.52517	0.830711	0.355192
AT2G39250	SNZ	3wSD	1.84829	4.37444	5.25258	2.19355	2.64445	1.51009
AT2G39250	SNZ	4wSD	1.12032	0.666395	0	0.607004	1.08428	0
AT2G39250	SNZ	5wSD	0.573498	0.185958	0.205586	0.389921	0.653975	0.246053
AT2G39250	SNZ	6wSD	0.104818	0	0	0.0479363	0.143809	0
AT2G39250	SNZ	10LD	11.3946	9.93283	17.8701	3.77342	4.23803	3.45059
AT2G39250	SNZ	12LD	9.44603	3.93057	3.24009	2.59024	3.38488	2.08409
AT2G39250	SNZ	14LD	11.9841	3.8225	4.58921	2.81703	3.69867	2.26978
AT2G39250	SNZ	17LD	1.38889	0.348888	0.817848	0.850114	1.25634	0.431771
AT2G39250	SNZ	3wSD	1.9514	2.59469	5.4089	2.02911	2.68008	1.5614
AT2G39250	SNZ	4wSD	0.474354	0.159956	0.622423	0.490768	0.69815	0.21407
AT2G39250	SNZ	5wSD	0.200482	0.255752	0.228054	0.29618	0.328551	0.263614
AT2G39250	SNZ	6wSD	0.0904284	2.54751	0.132975	0.710606	1.82681	0.124895
AT3G54990	SMZ	10LD	16.3576	7.27606	14.9477	3.72057	4.1175	3.04894
AT3G54990	SMZ	12LD	10.8212	15.5725	14.0795	3.84285	4.05072	3.5633
AT3G54990	SMZ	14LD	9.89053	10.095	16.9486	3.69421	4.1658	3.445
AT3G54990	SMZ	17LD	5.34123	6.97277	6.04256	2.82532	2.99508	2.66476
AT3G54990	SMZ	3wSD	14.142	14.5764	9.29587	3.74859	3.96129	3.36399
AT3G54990	SMZ	4wSD	13.8252	9.36242	8.43985	3.50068	3.88997	3.23876
AT3G54990	SMZ	5wSD	7.1544	6.14043	4.75254	2.79593	3.02758	2.5242
AT3G54990	SMZ	6wSD	3.87979	3.42726	2.98121	2.14215	2.28682	1.99321
AT3G54990	SMZ	10LD	8.4841	8.76733	10.105	3.33554	3.47313	3.24551
AT3G54990	SMZ	12LD	7.67832	8.04129	12.6009	3.35319	3.76563	3.11742
AT3G54990	SMZ	14LD	7.13709	6.66639	8.67147	3.07893	3.27373	2.93855
AT3G54990	SMZ	17LD	2.34202	6.25291	9.25244	2.65239	3.3579	1.74072
AT3G54990	SMZ	3wSD	7.94928	11.1733	7.5522	3.28791	3.60565	3.0963
AT3G54990	SMZ	4wSD	14.9548	9.17238	8.76264	3.54326	3.99592	3.28727
AT3G54990	SMZ	5wSD	6.50939	6.97125	5.13669	2.84032	2.99481	2.61746
AT3G54990	SMZ	6wSD	2.8997	1.8903	1.18718	1.54122	1.96336	1.12907
AT5G67180	TOE3	10LD	4.24907	5.20127	2.89735	2.32904	2.63256	1.96249
AT5G67180	TOE3	12LD	2.43577	2.32216	2.27587	1.74154	1.78063	1.71188
AT5G67180	TOE3	14LD	3.70027	4.83695	3.5441	2.32065	2.54522	2.18399
AT5G67180	TOE3	17LD	6.24295	4.78224	5.34367	2.68451	2.85658	2.53163
AT5G67180	TOE3	3wSD	4.69327	3.03619	4.14748	2.29537	2.50926	2.01299
AT5G67180	TOE3	4wSD	8.37941	8.38239	5.64236	3.06372	3.22996	2.7317
AT5G67180	TOE3	5wSD	5.30118	5.19317	4.8307	2.60999	2.65562	2.54367
AT5G67180	TOE3	6wSD	8.33704	7.37953	4.90565	2.95064	3.22296	2.5621
AT5G67180	TOE3	10LD	2.93557	2.18282	1.52229	1.66054	1.97657	1.33473
AT5G67180	TOE3	12LD	1.61215	2.45645	2.47686	1.65744	1.79779	1.38524
AT5G67180	TOE3	14LD	7.13128	3.63616	2.97036	2.40856	3.02348	1.98927
AT5G67180	TOE3	17LD	12.2019	3.65579	2.8543	2.62939	3.72268	1.94647
AT5G67180	TOE3	3wSD	3.09367	2.36395	3.92706	2.02809	2.30073	1.75015
AT5G67180	TOE3	4wSD	8.18147	8.22206	7.15467	3.14381	3.20509	3.02763
AT5G67180	TOE3	5wSD	4.65288	7.59061	6.51637	2.83726	3.10276	2.49899
AT5G67180	TOE3	6wSD	3.32414	3.8207	1.87209	1.96792	2.26924	1.5221
