# Supplementary material for: Systematic analyses of the MIR172 family members of Arabidopsis define their distinct roles in regulation of APETALA2 during floral transition
Source: PLoS Biol. 2021 Feb 2;19(2):e3001043. doi: 10.1371/journal.pbio.3001043 (PMC7853530; doi:10.1371/journal.pbio.3001043)
Supplement: S2 Data — (XLSX) [file pbio.3001043.s018.xlsx]

## Sheet: Fig 2B-Exp 1.1
LD	UBQ10-3`OCS					UBQ10-MIR172A					UBQ10-mir172a-1					UBQ10-mir172a-2					UBQ10-MIR172B					UBQ10-mir172b-1					UBQ10-mir172b-3					UBQ10-MIR172D					UBQ10-mir172d-2					UBQ10-mir172d-3
	Plant	RLN	CLN	TLN		Plant	RLN	CLN	TLN		Plant	RLN	CLN	TLN		Plant	RLN	CLN	TLN		Plant	RLN	CLN	TLN		Plant	RLN	CLN	TLN		Plant	RLN	CLN	TLN		Plant	RLN	CLN	TLN		Plant	RLN	CLN	TLN		Plant	RLN	CLN	TLN
	1	11	4	15		1	8	2	10		1	10	2	12		1	10	3	13		1	5	2	7		1	10	3	13		1	11	3	14		1	8	2	10		1	11	3	14		1	9	2	11
	2	10	3	13		2	7	3	10		2	10	2	12		2	10	3	13		2	5	2	7		2	10	3	13		2	9	2	11		2	6	2	8		2	12	3	15		2	11	3	14
	3	13	3	16		3	6	2	8		3	10	3	13		3	11	3	14		3	6	2	8		3	11	3	14		3	11	3	14		3	6	3	9		3	10	3	13		3	10	3	13
	4	12	3	15		4	8	2	10		4	11	3	14		4	11	3	14		4	7	2	9		4	10	3	13		4	10	3	13		4	8	3	11		4	10	3	13		4	11	3	14
	5	11	3	14		5	5	3	8		5	11	4	15		5	11	3	14		5	5	2	7		5	10	4	14		5	10	3	13		5	6	3	9		5	10	3	13		5	10	3	13
	6	11	3	14		6	8	2	10		6	10	2	12		6	10	3	13		6	6	2	8		6	11	4	15		6	11	3	14		6	6	3	9		6	10	3	13		6	9	2	11
	7	10	2	12		7	8	2	10		7	11	2	13		7	11	2	13		7	7	3	10		7	11	2	13		7	12	3	15		7	7	2	9		7	10	3	13		7	10	3	13
	8	10	3	13		8	6	1	7		8	10	2	12		8	12	3	15		8	5	2	7		8	10	3	13		8	10	4	14		8	8	2	10		8	11	3	14		8	11	3	14
	9	9	3	12		9	6	2	8		9	10	3	13		9	11	3	14		9	6	2	8		9	10	3	13		9	10	3	13		9	8	2	10		9	10	2	12		9	11	3	14
	10	9	3	12		10	6	2	8		10	11	3	14		10	12	3	15		10	7	2	9		10	10	3	13		10	12	3	15		10	6	2	8		10	10	3	13		10	11	3	14
	11	10	4	14		11	8	3	11		11	10	3	13		11	11	4	15		11	7	2	9		11	11	2	13		11	10	3	13		11	7	2	9		11	10	2	12		11	11	3	14
	12	12	3	15		12	9	3	12		12	11	3	14		12	11	3	14		12	8	2	10		12	12	4	16		12	10	3	13		12	6	3	9		12	12	4	16		12	11	2	13
	13	11	3	14		13	10	3	13		13	12	3	15		13	11	3	14		13	8	2	10		13	10	3	13		13	12	3	15		13	9	3	12		13	11	3	14		13	11	3	14
	14	9	3	12		14	9	2	11		14	11	3	14		14	12	3	15		14	7	2	9		14	10	3	13		14	10	2	12		14	7	2	9		14	10	3	13		14	11	3	14
	15	11	4	15		15	9	2	11		15	10	3	13		15	12	3	15		15	6	2	8		15	12	3	15		15	12	2	14		15	8	2	10		15	9	3	12		15	10	3	13
	16	12	4	16		16	7	3	10		16	9	3	12		16	12	3	15		16	8	2	10		16	11	3	14		16	12	3	15		16	7	2	9		16	12	3	15		16	11	3	14
	17	10	4	14		17	9	2	11		17	11	3	14		17	10	3	13		17	6	3	9		17	10	2	12		17	11	3	14		17	9	3	12		17	11	4	15		17	11	4	15
	18	10	4	14		18	8	3	11		18	11	4	15		18	11	3	14		18	6	3	9		18	9	3	12		18	11	3	14		18	7	2	9		18	11	3	14		18	13	4	17
	19	11	4	15		19	8	3	11		19	11	3	14		19	10	3	13		19	8	2	10		19	11	4	15		19	11	3	14		19	9	3	12		19	12	3	15		19	12	4	16
	20	11	4	15		20	9	3	12		20	12	4	16		20	10	2	12		20	7	3	10		20	11	3	14		20	11	3	14		20	7	2	9		20	10	3	13		20	10	3	13
	21	11	4	15		21	9	2	11		21	10	3	13		21	10	2	12		21	7	3	10		21	10	4	14		21	11	4	15		21	9	3	12		21	10	3	13		21	11	4	15
	22	11	4	15		22	7	2	9		22	13	3	16		22	11	3	14		22	6	3	9		22	12	2	14		22	11	4	15		22	8	3	11		22	10	3	13		22	11	3	14
	23	10	3	13		23	11	2	13		23	12	4	16		23	11	3	14		23	6	3	9		23	9	3	12		23	11	3	14		23	8	3	11		23	11	4	15		23	11	3	14
	24	11	3	14		24	9	3	12		24	12	3	15		24	10	3	13		24	7	3	10		24	9	3	12		24	12	3	15		24	9	3	12		24	12	3	15		24	11	4	15
	25	12	4	16		25	7	3	10		25	11	3	14		25	11	3	14		25	7	3	10		25	11	3	14		25	10	3	13		25	9	3	12		25	11	3	14		25	10	3	13
	26	11	3	14		26	9	2	11		26	10	3	13		26	12	3	15		26	9	4	13		26	12	3	15		26	12	3	15		26	8	2	10		26	12	3	15		26	11	3	14
	27	13	3	16		27	10	2	12		27	11	2	13		27	9	3	12		27	6	3	9		27	11	4	15		27	12	3	15		27	7	2	9		27	11	4	15		27	11	3	14
	28	11	4	15		28	8	3	11		28	11	3	14		28	11	3	14		28	6	3	9		28	12	4	16		28	11	3	14		28	8	3	11		28	9	3	12		28	12	3	15
	29	13	3	16		29	9	3	12		29	10	4	14		29	10	3	13		29	10	3	13		29	12	3	15		29	11	3	14		29	6	4	10		29	11	2	13		29	13	3	16
	30	12	3	15		30	10	3	13		30	10	2	12		30	12	4	16		30	9	3	12		30	11	2	13		30	11	3	14		30	8	4	12		30	11	3	14		30	11	3	14
	31	11	3	14		31	10	3	13		31	11	3	14		31	10	3	13		31	9	2	11		31	12	3	15		31	12	4	16		31	8	3	11		31	12	3	15		31	12	3	15
	32	12	4	16		32	10	3	13		32	10	2	12		32	12	3	15		32	9	3	12		32	11	4	15		32	12	3	15		32	8	3	11		32	11	4	15		32	12	3	15
	33	13	3	16		33	8	3	11		33	11	3	14		33	10	3	13		33	8	4	12		33	12	3	15		33	12	4	16		33	9	3	12		33	12	2	14		33	12	4	16
	34	14	4	18		34	8	2	10		34	12	3	15		34	11	4	15		34	7	3	10		34	12	3	15		34	16	4	20		34	8	2	10		34	12	3	15		34	13	3	16
	35	12	3	15		35	9	3	12		35	11	3	14		35	11	3	14		35	8	3	11		35	10	3	13		35	11	2	13		35	10	3	13		35	11	3	14		35	11	3	14
	36	11	4	15		36	8	3	11		36	12	3	15		36	13	4	17		36	9	3	12		36	12	3	15		36	9	3	12		36	9	3	12		36	12	3	15		36	11	2	13
	37	10	4	14		37	9	3	12		37	10	2	12		37	13	3	16		37	9	3	12		37	12	3	15		37	12	3	15		37	9	3	12		37	10	3	13		37	10	3	13
	38	12	3	15		38	11	4	15		38	13	4	17		38	12	4	16		38	8	2	10		38	12	3	15		38	12	3	15		38	7	3	10		38	12	4	16		38	13	3	16
	39	11	2	13		39	9	4	13		39	11	3	14		39	11	4	15		39	10	3	13		39	11	4	15		39	12	3	15		39	8	2	10		39	11	4	15		39	11	3	14
	40	11	3	14		40	7	2	9		40	13	4	17		40	12	3	15		40	7	2	9		40	13	4	17		40	12	3	15		40	8	3	11		40	12	4	16		40	13	3	16
	41	11	3	14		41	9	3	12		41	11	2	13		41	10	2	12		41	9	3	12		41	12	3	15		41	10	3	13		41	8	2	10		41	11	3	14		41	13	3	16
	42	11	3	14		42	10	2	12		42	12	3	15		42	12	2	14		42	10	3	13		42	11	4	15		42	12	4	16		42	10	3	13		42	12	3	15		42	12	3	15
	43	12	3	15		43	10	3	13		43	11	2	13		43	11	4	15		43	10	3	13		43	13	3	16		43	10	3	13		43	9	2	11		43	13	4	17		43	11	3	14
	44	11	3	14		44	11	4	15		44	11	3	14		44	11	2	13		44	8	2	10		44	12	3	15		44	12	3	15		44	7	2	9		44	11	3	14		44	12	4	16
	45	11	4	15		45	10	3	13		45	11	3	14		45	12	3	15		45	9	2	11		45	11	3	14		45	11	3	14		45	8	3	11		45	13	3	16		45	11	2	13
	46	10	4	14		46	11	3	14		46	11	3	14		46	11	3	14		46	8	2	10		46	9	3	12		46	10	2	12		46	8	3	11		46	10	3	13		46	12	3	15
	47	12	3	15		47	9	3	12		47	12	3	15		47	10	3	13		47	6	3	9		47	13	4	17		47	10	3	13		47	9	4	13		47	10	3	13		47	13	3	16
	48	12	3	15		48	9	2	11		48	12	3	15		48	13	3	16		48	7	2	9		48	12	3	15		48	10	3	13		48	9	3	12		48	11	2	13		48	11	3	14
	49	11	2	13		49	12	3	15							49	11	3	14		49	7	3	10		49	12	2	14		49	10	4	14		49	8	3	11		49	12	3	15		49	11	3	14
	50	12	3	15		50	10	3	13							50	12	2	14		50	8	3	11		50	10	3	13		50	11	3	14		50	10	3	13		50	10	3	13		50	12	3	15
	51	11	3	14		51	10	2	12							51	13	3	16		51	5	2	7		51	11	3	14		51	10	3	13		51	9	3	12							51	12	4	16
	52	12	3	15		52	10	2	12							52	11	3	14		52	8	3	11		52	13	3	16		52	11	3	14		52	7	3	10							52	12	3	15
	53	12	4	16		53	8	4	12							53	11	4	15		53	6	2	8		53	10	4	14		53	11	3	14		53	8	3	11							53	12	4	16
	54	11	3	14		54	7	4	11							54	12	3	15		54	7	2	9							54	12	3	15		54	8	3	11							54	12	3	15
	55	13	4	17		55	9	2	11							55	11	3	14		55	9	2	11							55	11	3	14		55	6	2	8							55	13	3	16
	56	13	3	16												56	11	3	14		56	9	3	12							56	11	3	14		56	8	3	11							56	11	4	15
	57	13	3	16												57	11	4	15		57	8	3	11							57	12	3	15		57	10	3	13							57	12	4	16
	58	13	3	16												58	10	3	13		58	8	2	10							58	11	3	14		58	8	3	11
	59	11	3	14												59	10	3	13		59	9	3	12							59	11	3	14		59	7	3	10
	60	12	3	15												60	12	3	15		60	8	2	10							60	13	3	16		60	7	3	10
	61	12	4	16												61	10	3	13		61	10	3	13							61	12	3	15		61	9	3	12
	62	12	4	16												62	11	2	13		62	9	3	12							62	10	3	13		62	8	2	10
	63	12	2	14												63	11	4	15		63	4	2	6							63	10	3	13		63	11	2	13
	64	11	3	14												64	10	3	13		64	9	4	13							64	12	3	15		64	9	3	12
	65	12	3	15																	65	6	2	8												65	8	2	10
																					66	11	4	15												66	7	3	10
																					67	8	3	11												67	9	3	12
																																				68	11	3	14
																																				69	10	3	13
																																				70	10	2	12
																																				71	9	3	12
																																				72	12	3	15
																																				73	8	3	11
																																				74	8	3	11
																																				75	9	2	11
																																				76	8	4	12
																																				77	8	2	10
																																				78	9	2	11
																																				79	8	3	11
																																				80	5	3	8
																																				81	7	3	10
																																				82	9	3	12
Mean		11.3538	3.27692	14.6308			8.67273	2.65455	11.3273			10.9792	2.91667	13.8958			11.0625	3.03125	14.0938			7.50746	2.59701	10.1045			11.0377	3.13208	14.1698			11.1094	3.04688	14.1562			8.10976	2.71951	10.8293			10.96	3.08	14.04			11.3333	3.10526	14.4386
STDEV		1.06699	0.573032	1.20635			1.47892	0.6727	1.76441			0.910683	0.613096	1.30856			0.906327	0.533594	1.1229			1.52129	0.604521	1.86786			1.09126	0.589581	1.26697			1.08551	0.451793	1.28753			1.27663	0.550519	1.45555			0.968061	0.528378	1.21151			0.988024	0.523866	1.26798
s.e.m.		0.132343	0.0710758	0.14963			0.199418	0.0907068	0.237913			0.131446	0.0884928	0.188874			0.113291	0.0666992	0.140363			0.185856	0.073854	0.228196			0.149897	0.0809851	0.174032			0.135688	0.0564741	0.160941			0.14098	0.0607947	0.160739			0.136905	0.074724	0.171333			0.130867	0.0693878	0.167948

## Sheet: Fig 2C-Exp 2.1
LD	Col-0						mir172a-2						mir172b-3						mir172c-1						mir172d-3						mir172e-1
	Plant	DTB	RLN	CLN	TLN		Plant	DTB	RLN	CLN	TLN		Plant	DTB	RLN	CLN	TLN		Plant	DTB	RLN	CLN	TLN		Plant	DTB	RLN	CLN	TLN		Plant	DTB	RLN	CLN	TLN
	1	22	14	3	17		1	25	16	5	21		1	24	14	3	17		1	22	17	3	20		1	22	12	3	15		1	21	12	3	15
	2	22	14	3	17		2	23	16	5	21		2	24	14	3	17		2	24	16	3	19		2	22	14	4	18		2	23	12	3	15
	3	22	15	4	19		3	25	18	5	23		3	22	16	3	19		3	24	16	3	19		3	24	14	4	18		3	23	12	3	15
	4	22	14	4	18		4	23	16	5	21		4	24	14	4	18		4	26	16	4	20		4	24	14	4	18		4	23	14	3	17
	5	24	16	4	20		5	23	18	4	22		5	26	16	3	19		5	22	16	3	19		5	24	12	4	16		5	21	14	2	16
	6	24	15	4	19		6	25	14	6	20		6	24	16	4	20		6	22	14	4	18		6	22	16	4	20		6	21	16	2	18
	7	22	15	2	17		7	25	14	5	19		7	22	16	4	20		7	24	12	4	16		7	22	16	3	19		7	23	12	3	15
	8	22	14	3	17		8	25	18	6	24		8	22	18	4	22		8	26	12	4	16		8	24	16	4	20		8	23	14	3	17
	9	22	16	3	19		9	27	14	6	20		9	26	18	4	22		9	26	14	3	17		9	24	14	4	18		9	23	14	3	17
	10	24	14	4	18		10	23	18	4	22		10	26	18	4	22		10	24	14	3	17		10	22	14	4	18		10	21	14	3	17
	11	24	14	3	17		11	23	18	4	22		11	22	14	3	17		11	24	16	4	20		11	22	14	3	17		11	21	16	4	20
	12	22	14	2	16		12	25	18	4	22		12	24	14	5	19		12	24	16	3	19		12	24	16	5	21		12	23	12	2	14
	13	24	16	4	20		13	23	16	4	20		13	24	16	5	21		13	22	17	3	20		13	24	16	4	20		13	21	14	3	17
	14	24	16	2	18		14	23	16	5	21		14	22	18	4	22		14	26	16	3	19		14	24	14	4	18		14	21	14	3	17
	15	22	14	2	16		15	25	16	4	20		15	22	18	4	22		15	26	16	4	20		15	24	16	3	19		15	23	14	4	18
	16	24	15	4	19		16	23	18	6	24		16	24	16	3	19		16	22	18	3	21		16	22	16	4	20		16	23	14	3	17
	17	22	14	3	17		17	25	16	4	20		17	24	16	4	20		17	22	17	3	20		17	22	12	4	16		17	23	12	2	14
	18	24	15	3	18		18	27	18	5	23		18	22	14	3	17		18	24	17	4	21		18	24	16	5	21		18	21	12	3	15
Mean		22.8889	14.7222	3.16667	17.8889			24.3333	16.5556	4.83333	21.3889			23.5556	15.8889	3.72222	19.6111			23.8889	15.5556	3.38889	18.9444			23.1111	14.5556	3.88889	18.4444			22.1111	13.4444	2.88889	16.3333
STDEV		1.02262	0.826442	0.785905	1.2314			1.37199	1.50381	0.785905	1.46082			1.46417	1.60473	0.669113	1.914			1.60473	1.6881	0.501631	1.55193			1.02262	1.50381	0.582983	1.72259			1.02262	1.33823	0.582983	1.57181
s.e.m.		0.241034	0.194794	0.18524	0.290243			0.323381	0.354451	0.18524	0.344318			0.345108	0.378239	0.157711	0.451134			0.378239	0.397888	0.118236	0.365794			0.241034	0.354451	0.13741	0.406019			0.241034	0.315423	0.13741	0.370479

## Sheet: Fig 3A-Exp2.3
LD	Col-0							mir172a-2							mir172a-2 b-3							mir172a-2 b-3 c-1							mir172a-2 b-3 c-1 d-3							mir172a-2 b-3 c-1 d-3 e-1
	Plant	DTB	DTF	RLN	CLN	TLN		Plant	DTB	DTF	RLN	CLN	TLN		Plant	DTB	DTF	RLN	CLN	TLN		Plant	DTB	DTF	RLN	CLN	TLN		Plant	DTB	DTF	RLN	CLN	TLN		Plant	DTB	DTF	RLN	CLN	TLN
	1	22	-	15	4	19		1	22	-	16	4	20		1	24	-	19	5	24		1	24	-	17	4	21		1	26	-	24	5	29		1	26	-	25	5	30
	2	22	-	13	3	16		2	22	-	17	4	21		2	24	-	18	5	23		2	24	-	21	5	26		2	26	-	22	6	28		2	29	-	25	7	32
	3	22	-	14	3	17		3	22	-	15	4	19		3	24	-	17	7	24		3	26	-	19	5	24		3	26	-	23	5	28		3	29	-	23	7	30
	4	22	-	14	3	17		4	24	-	17	4	21		4	26	-	18	5	23		4	26	-	19	6	25		4	26	-	25	4	29		4	29	-	23	6	29
	5	22	-	14	4	18		5	24	-	15	4	19		5	26	-	19	6	25		5	26	-	25	6	31		5	26	-	24	7	31		5	29	-	27	6	33
	6	22	-	14	3	17		6	24	-	17	5	22		6	26	-	20	5	25		6	29	-	20	5	25		6	26	-	25	6	31		6	29	-	27	6	33
	7	22	-	11	3	14		7	24	-	16	4	20		7	26	-	19	5	24		7	29	-	20	5	25		7	26	-	27	7	34		7	29	-	29	6	35
	8	22	-	12	3	15		8	29	-	17	7	24		8	26	-	21	5	26		8	29	-	26	6	32		8	31	-	27	5	32		8	29	-	25	8	33
	9	22	-	14	3	17		9	24	-	14	5	19		9	29	-	21	4	25		9	31	-	24	7	31		9	31	-	27	8	35		9	29	-	27	7	34
	10	22	-	12	3	15		10	29	-	18	7	25		10	29	-	21	6	27		10	31	-	24	7	31		10	31	-	28	8	36		10	31	-	25	6	31
	11	22	-	13	3	16		11	24	-	18	6	24		11	29	-	20	6	26		11	25	-	16	5	21		11	31	-	26	7	33		11	33	-	27	7	34
	12	22	-	14	3	17		12	22	-	13	4	17		12	25	-	14	5	19		12	25	-	19	5	24		12	27	-	18	8	26		12	33	-	26	10	36
	13	25	-	13	4	17		13	25	-	14	4	18		13	25	-	14	4	18		13	25	-	17	5	22		13	27	-	23	4	27		13	27	-	23	5	28
	14	25	-	14	4	18		14	25	-	15	4	19		14	25	-	17	6	23		14	25	-	21	5	26		14	27	-	22	4	26		14	29	-	23	3	26
	15	25	-	13	4	17		15	25	-	14	5	19		15	25	-	16	5	21		15	25	-	19	6	25		15	29	-	24	4	28		15	29	-	25	5	30
	16	25	-	14	3	17		16	25	-	15	5	20		16	25	-	16	4	20		16	25	-	19	5	24		16	29	-	22	5	27		16	29	-	25	7	32
	17	25	-	12	3	15		17	25	-	14	5	19		17	25	-	21	6	27		17	25	-	20	5	25		17	29	-	31	4	35		17	29	-	24	5	29
	18	25	-	12	3	15		18	25	-	16	5	21		18	25	-	17	5	22		18	25	-	21	5	26		18	29	-	28	5	33		18	29	-	25	6	31
	19	25	-	12	3	15		19	25	-	15	5	20		19	25	-	21	7	28		19	27	-	17	5	22		19	29	-	28	6	34		19	29	-	26	6	32
	20	25	-	10	3	13		20	25	-	16	6	22		20	25	-	17	5	22		20	27	-	20	5	25		20	29	-	27	5	32		20	29	-	25	4	29
	21	25	-	12	3	15		21	25	-	16	4	20		21	25	-	17	6	23									21	29	-	25	6	31		21	32	-	29	8	37
	22	25	-	12	4	16		22	27	-	16	5	21		22	27	-	17	4	21									22	32	-	26	5	31		22	32	-	28	7	35
																																				23	32	-	27	5	32
Mean		23.3636	-	12.9091	3.27273	16.1818			24.6364	-	15.6364	4.81818	20.4545			25.7273	-	18.1818	5.27273	23.4545			26.45	-	20.2	5.35	25.55			28.2727	-	25.0909	5.63636	30.7273			29.6087	-	25.6087	6.17391	31.7826
STDEV		1.52894	-	1.23091	0.455842	1.43548			1.89097	-	1.36436	0.957992	1.9935			1.51757	-	2.19602	0.882735	2.63181			2.18789	-	2.74533	0.74516	3.30032			2.05129	-	2.8269	1.36436	3.08887			1.75134	-	1.8025	1.46636	2.71287
s.e.m.		0.325971	-	0.262432	0.0971859	0.306046			0.403156	-	0.290882	0.204245	0.425015			0.323548	-	0.468193	0.1882	0.561103			0.489226	-	0.613875	0.166623	0.737974			0.437337	-	0.602696	0.290882	0.65855			0.36518	-	0.375848	0.305756	0.565673

## Sheet: Fig 3D-Exp 2.4
LD	Col-0							mir172a-2 b-3 d-2							mir172a-2 b-3 c-1 d-3 e-1							35Spro:MIM172
	Plant	DTB	DTF	RLN	CLN	TLN		Plant	DTB	DTF	RLN	CLN	TLN		Plant	DTB	DTF	RLN	CLN	TLN		Plant	DTB	DTF	RLN	CLN	TLN
	1	22	-	15	3	18		1	32	-	28	7	35		1	30	-	28	6	34		1	38	-	22	6	28
	2	24	-	14	3	17		2	29	-	28	7	35		2	35	-	30	6	36		2	38	-	22	6	28
	3	24	-	15	4	19		3	29	-	26	7	33		3	35	-	28	6	34		3	36	-	24	5	29
	4	24	-	14	3	17		4	29	-	28	8	36		4	32	-	28	7	35		4	38	-	26	5	31
	5	24	-	16	3	19		5	32	-	30	8	38		5	32	-	28	5	33		5	36	-	22	6	28
	6	26	-	16	4	20		6	32	-	26	7	33		6	32	-	32	7	39		6	36	-	28	4	32
	7	22	-	15	2	17		7	29	-	24	7	31		7	32	-	30	6	36		7	40	-	22	6	28
	8	22	-	14	2	16		8	32	-	28	8	36		8	32	-	32	7	39		8	38	-	24	4	28
	9	24	-	20	4	24		9	29	-	28	8	36		9	35	-	27	7	34		9	38	-	22	6	28
	10	24	-	14	4	18		10	34	-	26	8	34		10	35	-	32	6	38		10	40	-	22	4	26
	11	26	-	14	3	17		11	32	-	26	6	32		11	30	-	30	6	36		11	40	-	24	4	28
	12	22	-	14	2	16		12	34	-	24	8	32		12	32	-	28	7	35		12	36	-	26	6	32
	13	24	-	16	3	19		13	29	-	26	8	34		13	32	-	28	5	33		13	38	-	22	5	27
	14	24	-	16	4	20		14	29	-	28	7	35		14	30	-	28	5	33		14	40	-	28	5	33
	15	24	-	14	2	16		15	32	-	28	8	36		15	35	-	27	7	34		15	38	-	23	7	30
	16	24	-	15	2	17		16	34	-	26	7	33		16	35	-	27	7	34		16	38	-	24	7	31
	17	22	-	14	4	18		17	34	-	28	7	35		17	32	-	28	6	34		17	40	-	24	6	30
	18	24	-	20	3	23		18	29	-	30	8	38		18	35	-	28	6	34		18	38	-	22	5	27
Mean		23.6667	-	15.3333	3.05556	18.3889			31.1111	-	27.1111	7.44444	34.5556			32.8333	-	28.8333	6.22222	35.0556			38.1111	-	23.7222	5.38889	29.1111
STDEV		1.23669	-	1.87867	0.802366	2.25281			2.08324	-	1.71117	0.615699	1.97699			1.91741	-	1.72354	0.732084	1.92422			1.45072	-	2.05242	0.978528	1.99673
s.e.m.		0.291492	-	0.442807	0.189119	0.530993			0.491023	-	0.403327	0.145122	0.465981			0.451938	-	0.406242	0.172554	0.453542			0.341937	-	0.483759	0.230641	0.470634

## Sheet: Fig 5E-Exp 2.5
LD	Col-0							ap2-12							mir172a-2 b-3 d-2							ap2-12 mir172a-2 b-3 d-2
	Plant	DTB	DTF	RLN	CLN	TLN		Plant	DTB	DTF	RLN	CLN	TLN		Plant	DTB	DTF	RLN	CLN	TLN		Plant	DTB	DTF	RLN	CLN	TLN
	1	25	-	15	3	18		1	23	-	14	2	16		1	35	-	28	7	35		1	33	-	22	2	24
	2	25	-	15	3	18		2	21	-	13	2	15		2	35	-	26	7	33		2	32	-	22	1	23
	3	25	-	16	3	19		3	21	-	14	2	16		3	36	-	26	7	33		3	32	-	24	1	25
	4	25	-	15	3	18		4	23	-	14	3	17		4	35	-	26	5	31		4	33	-	22	2	24
	5	25	-	15	3	18		5	23	-	14	3	17		5	35	-	26	5	31		5	33	-	22	1	23
	6	25	-	15	2	17		6	23	-	13	3	16		6	36	-	26	7	33		6	33	-	22	1	23
	7	26	-	16	2	18		7	21	-	12	2	14		7	35	-	28	7	35		7	32	-	24	1	25
	8	26	-	15	3	18		8	21	-	14	3	17		8	35	-	26	5	31		8	32	-	22	1	23
	9	24	-	15	3	18		9	20	-	14	3	17		9	35	-	28	5	33		9	32	-	24	1	25
	10	24	-	14	2	16		10	20	-	14	2	16		10	35	-	28	5	33		10	32	-	24	1	25
	11	24	-	15	3	18		11	23	-	13	2	15		11	35	-	28	6	34		11	33	-	22	1	23
	12	25	-	15	3	18		12	21	-	13	2	15		12	35	-	26	6	32		12	33	-	22	1	23
	13	25	-	14	3	17		13	23	-	14	2	16		13	35	-	26	6	32		13	33	-	22	2	24
	14	25	-	15	2	17		14	20	-	13	2	15		14	35	-	26	7	33		14	33	-	22	1	23
	15	25	-	16	3	19		15	23	-	14	2	16		15	35	-	26	5	31		15	33	-	22	1	23
	16	24	-	16	3	19		16	21	-	14	2	16		16	35	-	28	6	34		16	33	-	22	1	23
	17	25	-	16	3	19		17	21	-	14	2	16		17	36	-	28	7	35		17	33	-	24	1	25
	18	24	-	15	3	18		18	20	-	14	2	16		18	35	-	28	6	34		18	32	-	22	1	23
Mean		24.8333	-	15.1667	2.77778	17.9444			21.5556	-	13.6111	2.27778	15.8889			35.1667	-	26.8889	6.05556	32.9444			32.6111	-	22.5556	1.16667	23.7222
STDEV		0.618347	-	0.618347	0.427793	0.802366			1.24722	-	0.607685	0.460889	0.832352			0.383482	-	1.02262	0.872604	1.39209			0.501631	-	0.921777	0.383482	0.894792
s.e.m.		0.145746	-	0.145746	0.100832	0.189119			0.293972	-	0.143233	0.108632	0.196187			0.0903877	-	0.241034	0.205675	0.328118			0.118236	-	0.217265	0.0903877	0.210905

## Sheet: Fig 2D-Exp 3.1
SD	Col-0							mir172a-2							mir172b-3							mir172c-1							mir172d-3
	Plant	DTB	DTF	RLN	CLN	TLN		Plant	DTB	DTF	RLN	CLN	TLN		Plant	DTB	DTF	RLN	CLN	TLN		Plant	DTB	DTF	RLN	CLN	TLN		Plant	DTB	DTF	RLN	CLN	TLN
	1	66	-	70	8	78		1	74	-	76	9	85		1	63	-	61	7	68		1	71	-	57	9	66		1	70	-	55	17	72
	2	67	-	63	10	73		2	86	-	74	2	76		2	64	-	64	9	73		2	68	-	58	10	68		2	103	-	96	23	119
	3	70	-	66	9	75		3	86	-	73	8	81		3	65	-	67	10	77		3	76	-	78	9	87		3	82	-	80	20	100
	4	69	-	62	8	70		4	79	-	78	7	85		4	69	-	68		68		4	69	-	61	8	69		4	79	-	71	17	88
	5	51	-	42	7	49		5	73	-	72	8	80		5	59	-	59	8	67		5	65	-	67	7	74		5	87	-	84	23	107
	6	67	-	61	7	68		6	75	-	74	8	82		6	72	-	66	8	74		6	69	-	63	10	73		6	87	-	75	28	103
	7	69	-	61	9	70		7	73	-	60	8	68		7	65	-	63	9	72		7	63	-	56	8	64		7	78	-	81	24	105
	8	67	-	59	9	68		8	77	-	69	8	77		8	68	-	64	10	74		8	62	-	61	8	69		8	81	-	87	23	110
	9	70	-	64	9	73		9	75	-	76	9	85		9	64	-	71	9	80		9	63	-	62	9	71		9	83	-	79	22	101
	10	63	-	61	9	70		10	74	-	68	9	77		10	70	-	71	11	82		10	63	-	55	9	64		10	79	-	81	23	104
	11	65	-	61	7	68		11	76	-	72	7	79		11	61	-	55	8	63		11	63	-	57	8	65		11	102	-	89	-	89
	12	63	-	58	8	66		12	79	-	73	10	83		12	64	-	61	8	69		12	67	-	56	8	64		12	75	-	71	7	78
								13	68	-	69	10	79		13	60	-	56	8	64		13	59	-	50	8	58		13	87	-	76	19	95
								14	74	-	71	7	78		14	65	-	58	9	67		14	70	-	69	10	79		14	81	-	81	23	104
															15	62	-	62	9	71		15	73	-	66	8	74
															16	65	-	63	7	70		16	90	-	84	9	93
Mean		65.5833	-	60.6667	8.33333	69			76.3571	-	71.7857	7.85714	79.6429			64.75	-	63.0625	8.66667	71.1875			68.1875	-	62.5	8.625	71.125			83.8571	-	79	20.6923	98.2143
STDEV		5.1779	-	6.69237	0.984732	7.1605			4.9085	-	4.4407	1.95555	4.56756			3.56838	-	4.78147	1.1127	5.34439			7.36857	-	8.79394	0.885061	9.01758			9.1891	-	9.68742	5.08895	12.6806
s.e.m.		1.49473	-	1.93192	0.284268	2.06706			1.31185	-	1.18683	0.522643	1.22073			0.892095	-	1.19537	0.287297	1.3361			1.84214	-	2.19848	0.221265	2.25439			2.45589	-	2.58907	1.41142	3.38902

## Sheet: Fig 3B-Exp 3.2
SD	Col-0							mir172a-2							mir172a-2 b-3							mir172a-2 b-3 c-1							mir172a-2 b-3 c-1 d-3							mir172a-2 b-3 c-1 d-3 e-1
	Plant	DTB	DTF	RLN	CLN	TLN		Plant	DTB	DTF	RLN	CLN	TLN		Plant	DTB	DTF	RLN	CLN	TLN		Plant	DTB	DTF	RLN	CLN	TLN		Plant	DTB	DTF	RLN	CLN	TLN		Plant	DTB	DTF	RLN	CLN	TLN
	1	65	-	56	8	64		1	65	-	65	11	76		1	67	-	74	8	82		1	73	-	79	9	88		1	189	-	139	-	-		1	130	-	119	-	-
	2	65	-	56	8	64		2	73	-	63	10	73		2	83	-	92	8	100		2	83	-	85	9	94		2	188	-	122	-	-		2	139	-	144	-	-
	3	59	-	54	7	61		3	65	-	60	10	70		3	73	-	63	9	72		3	73	-	76	10	86		3	130	-	137	-	-		3	170	-	127	-	-
	4	65	-	54	9	63		4	67	-	62	9	71		4	67	-	70	10	80		4	79	-	84	8	92		4	139	-	123	-	-		4	145	-	124	-	-
	5	65	-	59	10	69		5	59	-	53	11	64		5	67	-	75	8	83		5	79	-	96	11	107		5	125	-	126	-	-		5	151	-	140	-	-
	6	59	-	48	9	57		6	67	-	66	8	74		6	79	-	77	9	86		6	75	-	86	9	95		6	151	-	130	-	-		6	139	-	126	-	-
	7	59	-	50	8	58		7	73	-	66	10	76		7	73	-	77	9	86		7	100	-	106	10	116		7	145	-	122	-	-		7	139	-	130	-	-
	8	59	-	53	8	61		8	65	-	65	7	72		8	73	-	71	9	80		8	75	-	68	11	79		8	159	-	133	-	-		8	158	-	124	-	-
	9	56	-	52	9	61		9	62	-	66	8	74		9	81	-	98	9	107		9	73	-	72	10	82		9	145	-	135	-	-		9	131	-	119	-	-
	10	62	-	53	8	61		10	65	-	56	10	66		10	70	-	64	7	71		10	73	-	76	10	86		10	155	-	141	-	-		10	145	-	133	-	-
	11	62	-	59	8	67		11	62	-	65	9	74		11	70	-	72	10	82		11	70	-	71	10	81		11	155	-	123	-	-		11	145	-	128	-	-
	12	52	-	48	10	58		12	65	-	64	9	73		12	75	-	76	9	85		12	70	-	76	10	86		12	186	-	131	-	-		12	99	-	134	-	-
	13	65	-	55	8	63		13	65	-	59	9	68		13	65	-	75	9	84		13	78	-	90	10	100		13	115	-	128	-	-		13	136	-	141	-	-
	14	56	-	45	8	53		14	58	-	59	9	68		14	65	-	79	9	88		14	73	-	79	10	89		14	148	-	126	-	-		14	148	-	139	-	-
	15	56	-	53	6	59		15	62	-	54	9	63		15	70	-	80	10	90		15	86	-	86	10	96		15	136	-	123	-	-		15	155	-	136	-	-
	16	52	-	47	7	54									16	75	-	89	8	97		16	70	-	79	8	87		16	130	-	136	-	-		16	127	-	146	-	-
	17	52	-	46	5	51									17	70	-	77	9	86		17	73	-	82	9	91		17	142	-	137	-	-		17	142	-	126	-	-
	18	52	-	52	8	60									18	65	-	74	9	83		18	78	-	81	8	89		18	167	-	113	-	-		18	148	-	138	-	-
															19	70	-	79	9	88		19	70	-	79	10	89		19	-	-	128	-	-		19	142	-	136	-	-
																						20	76	-	83	9	92		20	-	-	133	-	-		20	127	-	133	-	-
																													21	-	-	126	-	-		21	122	-	131	-	-
																																				22	160	-	141	-	-
																																				23	148	-	128	-	-
																																				24	160	-	118	-	-
																																				25	160	-	107	-	-
																																				26	-	-	138	-	-
Mean		58.9444	-	52.2222	8	60.2222			64.8667	-	61.5333	9.26667	70.8			71.4737	-	76.9474	8.84211	85.7895			76.35	-	81.7	9.55	91.25			150.278	-	129.143					142.64	-	131
STDEV		4.97609	-	4.16647	1.23669	4.64702			4.20657	-	4.47001	1.09978	4.16104			5.31631	-	8.59246	0.764719	8.59314			7.06567	-	8.71236	0.887041	8.73514			21.3729	-	7.01631					15.0191	-	9.20869
s.e.m.		1.17287	-	0.982047	0.291492	1.09531			1.08613	-	1.15415	0.283963	1.07438			1.21965	-	1.97125	0.175439	1.9714			1.57993	-	1.94814	0.198348	1.95324			5.03764	-	1.53108					3.00382	-	1.80597

## Sheet: Fig 3E-Exp 3.3
SD	Col-0							mir172a-2 b-3 d-2							mir172a-2 b-3 c-1 d-3 e-1							35Spro:MIM172
	Plant	DTB	DTF	RLN	CLN	TLN		Plant	DTB	DTF	RLN	CLN	TLN		Plant	DTB	DTF	RLN	CLN	TLN		Plant	DTB	DTF	RLN	CLN	TLN
	1	56	-	55	9	64		1	154	-	159	-	-		1	130	-	169	-	-		1	126	-	115	-	-
	2	56	-	53	9	62		2	134	-	156	-	-		2	160	-	170	-	-		2	120	-	122	-	-
	3	56	-	55	8	63		3	132	-	168	-	-		3	158	-	165	-	-		3	126	-	125	-	-
	4	58	-	55	9	64		4	132	-	158	-	-		4	132	-	168	-	-		4	119	-	115	-	-
	5	58	-	61	9	70		5	154	-	154	-	-		5	132	-	174	-	-		5	119	-	123	-	-
	6	58	-	55	8	63		6	158	-	161	-	-		6	134	-	172	-	-		6	126	-	130	-	-
	7	58	-	64	6	70		7	142	-	161	-	-		7	132	-	158	-	-		7	138	-	125	-	-
	8	58	-	53	8	61		8	142	-	156	-	-		8	132	-	163	-	-		8	138	-	115	-	-
	9	58	-	55	6	61		9	134	-	156	-	-		9	130	-	183	-	-		9	126	-	121	-	-
	10	58	-	61	6	67		10	132	-	166	-	-		10	130	-	153	-	-		10	123	-	123	-	-
	11	58	-	61	8	69		11	142	-	174	-	-		11	158	-	165	-	-		11	128	-	125	-	-
	12	58	-	55	7	62		12	142	-	168	-	-		12	158	-	174	-	-		12	140	-	117	-	-
	13	58	-	64	7	71		13	142	-	168	-	-		13	160	-	153	-	-		13	140	-	127	-	-
	14	58	-	55	9	64		14	154	-	173	-	-		14	130	-	158	-	-		14	128	-	130	-	-
	15	63	-	61	9	70		15	138	-	164	-	-		15	132	-	157	-	-		15	128	-	131	-	-
	16	63	-	55	9	64		16	142	-	153	-	-		16	132	-	168	-	-		16	126	-	127	-	-
	17	63	-	53	7	60		17	134	-	158	-	-		17	158	-	162	-	-		17	138	-	115	-	-
	18	63	-	55	7	62		18	134	-	162	-	-		18	158	-	158	-	-		18	126	-	130	-	-
	19	63	-	61	9	70		19	154	-	164	-	-		19	134	-	174	-	-		19	-	-	126	-	-
	20	63	-	55	9	64		20	138	-	172	-	-		20	158	-	158	-	-		20	-	-	113	-	-
Mean		59.2	-	57.1	7.95	65.05			141.7	-	162.55	-	-			142.4	-	165.1	-	-			128.611	-	122.75	-	-
STDEV		2.64774	-	3.74025	1.14593	3.64872			8.63957	-	6.43571	-	-			13.5429	-	8.06487	-	-			7.09713	-	5.89268	-	-
s.e.m.		0.592053	-	0.836345	0.256238	0.815879			1.93187	-	1.43907	-	-			3.02829	-	1.80336	-	-			1.67281	-	1.31764	-	-

## Sheet: Fig 5F- Exp 3.4
SD	Col-0							ap2-12							mir172a-2 b-3 d-2							ap2-12 mir172a-2 b-3 d-2
	Plant	DTB	DTF	RLN	CLN	TLN		Plant	DTB	DTF	RLN	CLN	TLN		Plant	DTB	DTF	RLN	CLN	TLN		Plant	DTB	DTF	RLN	CLN	TLN
	1	56	-	55	9	64		1	51	-	41	4	45		1	130	-	153	-	-		1	112	-	133	-	-
	2	56	-	53	9	62		2	51	-	37	5	42		2	154	-	168	-	-		2	112	-	142	-	-
	3	56	-	55	8	63		3	51	-	44	5	49		3	154	-	168	-	-		3	116	-	131	-	-
	4	58	-	55	9	64		4	51	-	41	5	46		4	132	-	158	-	-		4	116	-	135	-	-
	5	58	-	61	9	70		5	51	-	37	5	42		5	132	-	154	-	-		5	116	-	144	-	-
	6	58	-	55	8	63		6	51	-	37	4	41		6	134	-	161	-	-		6	132	-	142	-	-
	7	58	-	64	6	70		7	54	-	37	4	41		7	132	-	153	-	-		7	126	-	138	-	-
	8	58	-	53	8	61		8	54	-	37	3	40		8	132	-	156	-	-		8	112	-	138	-	-
	9	58	-	55	6	61		9	54	-	46	3	49		9	130	-	156	-	-		9	112	-	143	-	-
	10	58	-	61	6	67		10	54	-	37	4	41		10	130	-	166	-	-		10	128	-	136	-	-
	11	58	-	61	8	69		11	54	-	37	3	40		11	148	-	154	-	-		11	128	-	120	-	-
	12	58	-	55	7	62		12	54	-	33	5	38		12	148	-	168	-	-		12	116	-	131	-	-
	13	58	-	64	7	71		13	54	-	44	5	49		13	154	-	168	-	-		13	116	-	142	-	-
	14	58	-	55	9	64		14	54	-	44	5	49		14	130	-	153	-	-		14	112	-	142	-	-
	15	63	-	61	9	70		15	54	-	42	3	45		15	132	-	164	-	-		15	112	-	144	-	-
	16	63	-	55	9	64		16	56	-	44	4	48		16	148	-	153	-	-		16	126	-	138	-	-
	17	63	-	53	7	60		17	56	-	37	5	42		17	148	-	158	-	-		17	120	-	125	-	-
	18	63	-	55	7	62		18	56	-	44	4	48		18	148	-	162	-	-		18	116	-	128	-	-
	19	63	-	61	9	70		19	56	-	37	2	39		19	134	-	164	-	-		19	120	-	133	-	-
	20	63	-	55	9	64		20	56	-	41	5	46		20	154	-	152	-	-		20	126	-	133	-	-
Mean		59.2	-	57.1	7.95	65.05			53.6	-	39.85	4.15	44			140.2	-	159.45	-	-			118.7	-	135.9	-	-
STDEV		2.64774	-	3.74025	1.14593	3.64872			1.93037	-	3.64583	0.933302	3.79751			9.98736	-	6.04784	-	-			6.59426	-	6.69564	-	-
s.e.m.		0.592053	-	0.836345	0.256238	0.815879			0.431643	-	0.815233	0.208693	0.849148			2.23324	-	1.35234	-	-			1.47452	-	1.49719	-	-

## Sheet: Fig 6A-Exp 4.4
LD	Col-0							ful-2							mir172a-2 b-3 c-1 d-3							ful-2 mir172a-2 b-3 c-1 d-3
	Plant	DTB	DTF	RLN	CLN	TLN		Plant	DTB	DTF	RLN	CLN	TLN		Plant	DTB	DTF	RLN	CLN	TLN		Plant	DTB	DTF	RLN	CLN	TLN
	1	-	34	13	3	16		1	-	32	9	4	13		1	-	41	25	6	31		1	-	49	30	24	54
	2	-	30	11	3	14		2	-	32	8	4	12		2	-	43	22	6	28		2	-	46	33	19	52
	3	-	34	11	3	14		3	-	34	10	4	14		3	-	40	20	6	26		3	-	48	30	22	52
	4	-	33	11	3	14		4	-	31	10	3	13		4	-	43	24	6	30		4	-	41	25	12	37
	5	-	32	12	3	15		5	-	38	11	4	15		5	-	41	23	5	28		5	-	47	29	16	45
	6	-	32	9	4	13		6	-	35	10	4	14		6	-	39	25	5	30		6	-	42	24	8	32
	7	-	30	9	2	11		7	-	35	9	3	12		7	-	40	23	6	29		7	-	54	30	27	57
	8	-	27	8	2	10		8	-	39	9	3	12		8	-	40	24	4	28		8	-	50	36	25	61
	9	-	31	11	3	14		9	-	33	11	5	16		9	-	39	22	5	27		9	-	43	28	11	39
	10	-	31	12	3	15		10	-	35	10	5	15		10	-	42	19	5	24		10	-	54	26	15	41
	11	-	32	11	3	14		11	-	35	9	4	13		11	-	41	25	6	31		11	-	46	30	14	44
	12	-	29	10	3	13		12	-	33	10	4	14		12	-	39	22	5	27		12	-	46	27	12	39
	13	-	29	11	3	14		13	-	35	12	5	17		13	-	40	19	5	24		13	-	45	25	14	39
	14	-	28	9	2	11									14	-	36	21	5	26		14	-	49	34	16	50
	15	-	28	11	2	13									15	-	39	22	5	27		15	-	52	34	14	48
	16	-	33	10	4	14									16	-	38	16	5	21		16	-	45	30	16	46
	17	-	32	11	3	14									17	-	42	19	7	26		17	-	46	29	17	46
	18	-	33	12	3	15									18	-	39	22	5	27		18	-	46	24	14	38
															19	-	40	22	7	29
															20	-	39	22	5	27
															21	-	46	19	6	25
Mean		-	31	10.6667	2.88889	13.5556			-	34.3846	9.84615	4	13.8462			-	40.3333	21.7143	5.47619	27.1905			-	47.1667	29.1111	16.4444	45.5556
STDEV		-	2.14202	1.28338	0.582983	1.54243			-	2.29269	1.06819	0.707107	1.57301			-	2.10555	2.36945	0.749603	2.46209			-	3.68223	3.5627	5.12459	7.73245
s.e.m.		-	0.504878	0.302495	0.13741	0.363554			-	0.635877	0.296262	0.196116	0.436274			-	0.459468	0.517056	0.163577	0.537273			-	0.86791	0.839736	1.20788	1.82256

[truncated: 11 more sheets: Fig 6K-Exp 5.1, Fig 6L - Exp 5.2, Fig 7A - Exp 6.2, Fig 7B, Fig S7C-Exp 2.2, Fig S7D, Fig S12A - Exp 4.3, Fig S12B  - Exp 6.1, Fig S12C, Fig S12D-Exp 4.1, Fig S12E-Exp 4.2]
